# Supplementary material for: ﻿Three new species of torrent treefrogs (Anura, Hylidae) of the Hyloscirtusbogotensis group from the eastern Andean slopes and the biogeographic history of the genus
Source: Zookeys. 2025 Mar 13;1231:233–92. doi: 10.3897/zookeys.1231.124926 (PMC11926613; doi:10.3897/zookeys.1231.124926)
Supplement: XML Treatment for Hyloscirtus albopunctulatus [file zookeys.1231.124926-treatment1.xml]

<!DOCTYPE tp:taxon-treatment
  PUBLIC "-//TaxonX//DTD Taxonomic Treatment Publishing DTD v0 20100105//EN" "tax-treatment-NSO.dtd">
<tp:taxon-treatment xmlns:tp="http://www.plazi.org/taxpub"><tp:treatment-meta><kwd-group><label>Taxon classification</label><kwd>
                  <named-content content-type="kingdom">Animalia</named-content>
                </kwd><kwd>
                  <named-content content-type="order">Anura</named-content>
                </kwd><kwd>
                  <named-content content-type="family">Hylidae</named-content>
                </kwd></kwd-group><mixed-citation publication-type="journal"><person-group><name><surname>Varela-Jaramillo</surname><given-names>Andrea</given-names></name><name><surname>Streicher</surname><given-names>Jeffrey W.</given-names></name><name><surname>Venegas</surname><given-names>Pablo J.</given-names></name><name><surname>Ron</surname><given-names>Santiago R.</given-names></name></person-group><article-title>﻿Three new species of torrent treefrogs (<tp:taxon-name><tp:taxon-name-part taxon-name-part-type="order">Anura</tp:taxon-name-part></tp:taxon-name>, <tp:taxon-name><tp:taxon-name-part taxon-name-part-type="family">Hylidae</tp:taxon-name-part></tp:taxon-name>) of the <italic><tp:taxon-name><tp:taxon-name-part taxon-name-part-type="genus" reg="Hyloscirtus">Hyloscirtus</tp:taxon-name-part><tp:taxon-name-part taxon-name-part-type="species" reg="bogotensis">bogotensis</tp:taxon-name-part></tp:taxon-name></italic> group from the eastern Andean slopes and the biogeographic history of the genus</article-title><source>Zookeys</source><day>13</day><month>03</month><year>2025</year><volume>1231</volume><fpage>233</fpage><lpage>292</lpage><pub-id pub-id-type="doi">10.3897/zookeys.1231.124926</pub-id></mixed-citation></tp:treatment-meta><tp:nomenclature><label>﻿</label><tp:taxon-name>
                <object-id xmlns:xlink="http://www.w3.org/1999/xlink" content-type="arpha" xlink:type="simple">8A6BDAA1-7B46-595E-BCE5-CE0D1B0346E4</object-id>
                <tp:taxon-name-part taxon-name-part-type="genus" reg="Hyloscirtus">Hyloscirtus</tp:taxon-name-part>
                <tp:taxon-name-part taxon-name-part-type="species" reg="albopunctulatus">albopunctulatus</tp:taxon-name-part>
              </tp:taxon-name><tp:taxon-authority>(Boulenger, 1882)</tp:taxon-authority><xref ref-type="fig" rid="F4">Figs 4</xref><xref ref-type="fig" rid="F5">, 5</xref><xref ref-type="fig" rid="F7">, 7</xref><xref ref-type="fig" rid="F9">, 9</xref><xref ref-type="fig" rid="F11">, 11</xref><xref ref-type="fig" rid="F13">, 13</xref><xref ref-type="fig" rid="F14">, 14</xref><xref ref-type="fig" rid="F15">, 15</xref><xref ref-type="bibr" rid="B38">Common name: Standard English name: White-speckled tree frog Standard Spanish name: Rana de torrente de puntos blancos ( Frank and Ramus 1996)</xref><tp:nomenclature-citation-list><tp:nomenclature-citation><tp:taxon-name>
                    <tp:taxon-name-part taxon-name-part-type="genus" reg="Hyla">Hyla</tp:taxon-name-part>
                    <tp:taxon-name-part taxon-name-part-type="species" reg="albopunctulata">albopunctulata</tp:taxon-name-part>
                  </tp:taxon-name><comment>Boulenger, 1882: 385, fig. 4. Type locality: Sarayacu, Ecuador.</comment></tp:nomenclature-citation></tp:nomenclature-citation-list></tp:nomenclature><tp:treatment-sec sec-type="type material" id="SECID0EFIDI"><title>Type material.</title><p>Designated <bold><italic>lectotype</italic></bold> (Fig. <xref ref-type="fig" rid="F4">4A</xref>): BMNH 1880.12.5.230, adult male, from “Sarayacu, Ecuador”. <bold><italic>Paralectotypes</italic></bold>: BMNH 1880.12.5.159–162 adult males from “Ecuador”</p></tp:treatment-sec><tp:treatment-sec sec-type="Definition" id="SECID0EVIDI"><title>Definition.</title><p>In this section, coloration and characters refer to preserved specimens unless otherwise mentioned, based on four adult females and 17 adult males, including the paralectotypes. <italic><tp:taxon-name><tp:taxon-name-part taxon-name-part-type="genus" reg="Hyloscirtus">Hyloscirtus</tp:taxon-name-part><tp:taxon-name-part taxon-name-part-type="species" reg="albopunctulatus">albopunctulatus</tp:taxon-name-part></tp:taxon-name></italic> can be diagnosed by the combination of the following characters: (1) mean <abbrev xmlns:xlink="http://www.w3.org/1999/xlink" xlink:title="snout-vent length" id="ABBRID0EGJDI" xlink:type="simple">SVL</abbrev> 32.3 mm in adult males (range 30.3–35.5; <italic>n</italic> = 17) and mean <abbrev xmlns:xlink="http://www.w3.org/1999/xlink" xlink:title="snout-vent length" id="ABBRID0EMJDI" xlink:type="simple">SVL</abbrev> 37.8 mm in adult females (range 37.1–38.1; <italic>n</italic> = 4) (Suppl. material <xref ref-type="supplementary-material" rid="S1">1</xref>: table S5, Fig. <xref ref-type="fig" rid="F7">7</xref>); (2) white supralabial stripe present; (3) tympanum round, inconspicuous in males and distinct in females, supratympanic fold present and unpigmented; (4) white ulnar and tarsal folds present and thick; (5) subarticular tubercles varying from small to inconspicuous in hands and feet; (6) supernumerary tubercles inconspicuous in hands and feet; (7) calcar tubercle absent; (8) pericloacal spots well-defined; (9) all surfaces plain cream with a combination of black and white spots in the dorsum; (10) in life, dorsal surfaces and flanks olive green to yellowish green, covered with white spots and with or without sparce or clumped black spots; axillar and inguinal regions yellowish or blueish; venter and anterior and posterior surfaces of thighs yellow; other ventral surfaces silver, brownish or greenish; yellow pericloacal spots; webbing yellow orange; iris clam shell with black or sand dune reticulations; (11) the advertisement call consist of a single note, with a mean duration of 0.051 ± 0.005 s, a mean dominant frequency of 2147.84 ± 137.36 Hz and a fundamental frequency of 1214.12 ± 184.71 Hz. The call can be repeated consecutively for an indefinite number of times (2 – &gt; 70) in a series of calls.</p></tp:treatment-sec><tp:treatment-sec sec-type="diagnosis" id="SECID0E1JDI"><title>Diagnosis.</title><p>Characters in this section pertain to preserved specimens unless otherwise noticed. Coloration refers to live specimens. The most similar species to <italic><tp:taxon-name><tp:taxon-name-part taxon-name-part-type="genus" reg="Hyloscirtus">Hyloscirtus</tp:taxon-name-part><tp:taxon-name-part taxon-name-part-type="species" reg="albopunctulatus">albopunctulatus</tp:taxon-name-part></tp:taxon-name></italic> living in the Amazon basin are <italic><tp:taxon-name><tp:taxon-name-part taxon-name-part-type="genus" reg="Hyloscirtus">H.</tp:taxon-name-part><tp:taxon-name-part taxon-name-part-type="species" reg="maycu">maycu</tp:taxon-name-part></tp:taxon-name></italic> sp. nov., <italic><tp:taxon-name><tp:taxon-name-part taxon-name-part-type="genus" reg="Hyloscirtus">H.</tp:taxon-name-part><tp:taxon-name-part taxon-name-part-type="species" reg="elbakyanae">elbakyanae</tp:taxon-name-part></tp:taxon-name></italic> sp. nov., <italic><tp:taxon-name><tp:taxon-name-part taxon-name-part-type="genus" reg="Hyloscirtus">H.</tp:taxon-name-part><tp:taxon-name-part taxon-name-part-type="species" reg="dispersus">dispersus</tp:taxon-name-part></tp:taxon-name></italic> sp. nov., <italic><tp:taxon-name><tp:taxon-name-part taxon-name-part-type="genus" reg="Hyloscirtus">H.</tp:taxon-name-part><tp:taxon-name-part taxon-name-part-type="species" reg="phyllognathus">phyllognathus</tp:taxon-name-part></tp:taxon-name></italic>, and <italic><tp:taxon-name><tp:taxon-name-part taxon-name-part-type="genus" reg="Hyloscirtus">H.</tp:taxon-name-part><tp:taxon-name-part taxon-name-part-type="species" reg="torrenticola">torrenticola</tp:taxon-name-part></tp:taxon-name>. <tp:taxon-name><tp:taxon-name-part taxon-name-part-type="genus" reg="Hyloscirtus">Hyloscirtus</tp:taxon-name-part><tp:taxon-name-part taxon-name-part-type="species" reg="albopunctulatus">albopunctulatus</tp:taxon-name-part></tp:taxon-name></italic> differs by having a white supralabial stripe (absent in <italic><tp:taxon-name><tp:taxon-name-part taxon-name-part-type="genus" reg="Hyloscirtus">H.</tp:taxon-name-part><tp:taxon-name-part taxon-name-part-type="species" reg="elbakyanae">elbakyanae</tp:taxon-name-part></tp:taxon-name></italic> sp. nov.), a supratympanic fold (absent in all species except in <italic><tp:taxon-name><tp:taxon-name-part taxon-name-part-type="genus" reg="Hyloscirtus">H.</tp:taxon-name-part><tp:taxon-name-part taxon-name-part-type="species" reg="dispersus">dispersus</tp:taxon-name-part></tp:taxon-name></italic> sp. nov.), a thick tarsal fold (rudimentary in <italic><tp:taxon-name><tp:taxon-name-part taxon-name-part-type="genus" reg="Hyloscirtus">H.</tp:taxon-name-part><tp:taxon-name-part taxon-name-part-type="species" reg="maycu">maycu</tp:taxon-name-part></tp:taxon-name></italic> sp. nov., <italic><tp:taxon-name><tp:taxon-name-part taxon-name-part-type="genus" reg="Hyloscirtus">H.</tp:taxon-name-part><tp:taxon-name-part taxon-name-part-type="species" reg="elbakyanae">elbakyanae</tp:taxon-name-part></tp:taxon-name></italic> sp. nov., and <italic><tp:taxon-name><tp:taxon-name-part taxon-name-part-type="genus" reg="Hyloscirtus">H.</tp:taxon-name-part><tp:taxon-name-part taxon-name-part-type="species" reg="phyllognathus">phyllognathus</tp:taxon-name-part></tp:taxon-name></italic>), small to inconspicuous subarticular tubercles in hands and feet (conspicuous in hands and feet in <italic><tp:taxon-name><tp:taxon-name-part taxon-name-part-type="genus" reg="Hyloscirtus">H.</tp:taxon-name-part><tp:taxon-name-part taxon-name-part-type="species" reg="maycu">maycu</tp:taxon-name-part></tp:taxon-name></italic> sp. nov., <italic><tp:taxon-name><tp:taxon-name-part taxon-name-part-type="genus" reg="Hyloscirtus">H.</tp:taxon-name-part><tp:taxon-name-part taxon-name-part-type="species" reg="elbakyanae">elbakyanae</tp:taxon-name-part></tp:taxon-name></italic> sp. nov., and <italic><tp:taxon-name><tp:taxon-name-part taxon-name-part-type="genus" reg="Hyloscirtus">H.</tp:taxon-name-part><tp:taxon-name-part taxon-name-part-type="species" reg="dispersus">dispersus</tp:taxon-name-part></tp:taxon-name></italic> sp. nov.; Fig. <xref ref-type="fig" rid="F11">11</xref>), inconspicuous supernumerary tubercles in hands and feet (conspicuous in hands in <italic><tp:taxon-name><tp:taxon-name-part taxon-name-part-type="genus" reg="Hyloscirtus">H.</tp:taxon-name-part><tp:taxon-name-part taxon-name-part-type="species" reg="dispersus">dispersus</tp:taxon-name-part></tp:taxon-name></italic> sp. nov.), an absent calcar tubercle (present in <italic><tp:taxon-name><tp:taxon-name-part taxon-name-part-type="genus" reg="Hyloscirtus">H.</tp:taxon-name-part><tp:taxon-name-part taxon-name-part-type="species" reg="dispersus">dispersus</tp:taxon-name-part></tp:taxon-name></italic> sp. nov. and <italic><tp:taxon-name><tp:taxon-name-part taxon-name-part-type="genus" reg="Hyloscirtus">H.</tp:taxon-name-part><tp:taxon-name-part taxon-name-part-type="species" reg="phyllognathus">phyllognathus</tp:taxon-name-part></tp:taxon-name></italic>), well-defined pericloacal spots (ill-defined or absent in <italic><tp:taxon-name><tp:taxon-name-part taxon-name-part-type="genus" reg="Hyloscirtus">H.</tp:taxon-name-part><tp:taxon-name-part taxon-name-part-type="species" reg="maycu">maycu</tp:taxon-name-part></tp:taxon-name></italic> sp. nov., <italic><tp:taxon-name><tp:taxon-name-part taxon-name-part-type="genus" reg="Hyloscirtus">H.</tp:taxon-name-part><tp:taxon-name-part taxon-name-part-type="species" reg="elbakyanae">elbakyanae</tp:taxon-name-part></tp:taxon-name></italic> sp. nov., and <italic><tp:taxon-name><tp:taxon-name-part taxon-name-part-type="genus" reg="Hyloscirtus">H.</tp:taxon-name-part><tp:taxon-name-part taxon-name-part-type="species" reg="torrenticola">torrenticola</tp:taxon-name-part></tp:taxon-name></italic>), and a clam shell iris with black or sand dune reticulations (a clam shell iris with dark pinkish or leather reticulations in <italic><tp:taxon-name><tp:taxon-name-part taxon-name-part-type="genus" reg="Hyloscirtus">H.</tp:taxon-name-part><tp:taxon-name-part taxon-name-part-type="species" reg="maycu">maycu</tp:taxon-name-part></tp:taxon-name></italic> sp. nov. and <italic><tp:taxon-name><tp:taxon-name-part taxon-name-part-type="genus" reg="Hyloscirtus">H.</tp:taxon-name-part><tp:taxon-name-part taxon-name-part-type="species" reg="elbakyanae">elbakyanae</tp:taxon-name-part></tp:taxon-name></italic> sp. nov., pearl or pinkish iris with leather reticulations in <italic><tp:taxon-name><tp:taxon-name-part taxon-name-part-type="genus" reg="Hyloscirtus">H.</tp:taxon-name-part><tp:taxon-name-part taxon-name-part-type="species" reg="dispersus">dispersus</tp:taxon-name-part></tp:taxon-name></italic> sp. nov. and bronze iris in <italic><tp:taxon-name><tp:taxon-name-part taxon-name-part-type="genus" reg="Hyloscirtus">H.</tp:taxon-name-part><tp:taxon-name-part taxon-name-part-type="species" reg="torrenticola">torrenticola</tp:taxon-name-part></tp:taxon-name></italic>, Fig. <xref ref-type="fig" rid="F12">12</xref>).</p><fig id="F11" position="float" orientation="portrait"><object-id xmlns:xlink="http://www.w3.org/1999/xlink" content-type="doi" xlink:type="simple">10.3897/zookeys.1231.124926.figure11</object-id><object-id xmlns:xlink="http://www.w3.org/1999/xlink" content-type="arpha" xlink:type="simple">11670169-15A4-5885-9F51-9BA1FCD9DD74</object-id><label>Figure 11.</label><caption><p>Ventral views of right hands and feet of the species <bold>A</bold><italic><tp:taxon-name><tp:taxon-name-part taxon-name-part-type="genus" reg="Hyloscirtus">H.</tp:taxon-name-part><tp:taxon-name-part taxon-name-part-type="species" reg="albopunctulatus">albopunctulatus</tp:taxon-name-part></tp:taxon-name></italic>, <abbrev xmlns:xlink="http://www.w3.org/1999/xlink" xlink:title="group available from Museo de Zoología" id="ABBRID0EPTDI" xlink:type="simple">QCAZ</abbrev> 59825, <abbrev xmlns:xlink="http://www.w3.org/1999/xlink" xlink:title="snout-vent length" id="ABBRID0ETTDI" xlink:type="simple">SVL</abbrev>: 37.9 mm, female <bold>B</bold><italic><tp:taxon-name><tp:taxon-name-part taxon-name-part-type="genus" reg="Hyloscirtus">H.</tp:taxon-name-part><tp:taxon-name-part taxon-name-part-type="species" reg="maycu">maycu</tp:taxon-name-part></tp:taxon-name></italic> sp. nov., <abbrev xmlns:xlink="http://www.w3.org/1999/xlink" xlink:title="group available from Museo de Zoología" id="ABBRID0EEUDI" xlink:type="simple">QCAZ</abbrev> 67087, <abbrev xmlns:xlink="http://www.w3.org/1999/xlink" xlink:title="snout-vent length" id="ABBRID0EIUDI" xlink:type="simple">SVL</abbrev>: 34.1 mm, male <bold>C</bold><italic><tp:taxon-name><tp:taxon-name-part taxon-name-part-type="genus" reg="Hyloscirtus">H.</tp:taxon-name-part><tp:taxon-name-part taxon-name-part-type="species" reg="elbakyanae">elbakyanae</tp:taxon-name-part></tp:taxon-name></italic> sp. nov., <abbrev xmlns:xlink="http://www.w3.org/1999/xlink" xlink:title="group available from Museo de Zoología" id="ABBRID0EZUDI" xlink:type="simple">QCAZ</abbrev> 53808, <abbrev xmlns:xlink="http://www.w3.org/1999/xlink" xlink:title="snout-vent length" id="ABBRID0E4UDI" xlink:type="simple">SVL</abbrev>: 36.1 mm, male <bold>D</bold><italic><tp:taxon-name><tp:taxon-name-part taxon-name-part-type="genus" reg="Hyloscirtus">H.</tp:taxon-name-part><tp:taxon-name-part taxon-name-part-type="species" reg="dispersus">dispersus</tp:taxon-name-part></tp:taxon-name></italic> sp. nov., <abbrev xmlns:xlink="http://www.w3.org/1999/xlink" xlink:title="group available from Museo de Zoología" id="ABBRID0EOVDI" xlink:type="simple">QCAZ</abbrev> 52006, <abbrev xmlns:xlink="http://www.w3.org/1999/xlink" xlink:title="snout-vent length" id="ABBRID0ESVDI" xlink:type="simple">SVL</abbrev>: 32.6 mm, male.</p></caption><graphic xmlns:xlink="http://www.w3.org/1999/xlink" xlink:href="zookeys-1231-233_article-124926__-g011.jpg" position="float" orientation="portrait" xlink:type="simple" id="oo_1279269.jpg"><uri content-type="original_file" xlink:type="simple">https://binary.pensoft.net/fig/1279269</uri></graphic></fig><fig id="F12" position="float" orientation="portrait"><object-id xmlns:xlink="http://www.w3.org/1999/xlink" content-type="doi" xlink:type="simple">10.3897/zookeys.1231.124926.figure12</object-id><object-id xmlns:xlink="http://www.w3.org/1999/xlink" content-type="arpha" xlink:type="simple">B367153F-7380-59BE-B4F0-ABC0969306E5</object-id><label>Figure 12.</label><caption><p>Photographs of individuals of <italic><tp:taxon-name><tp:taxon-name-part taxon-name-part-type="genus" reg="Hyloscirtus">Hyloscirtus</tp:taxon-name-part><tp:taxon-name-part taxon-name-part-type="species" reg="phyllognathus">phyllognathus</tp:taxon-name-part></tp:taxon-name></italic> and <italic><tp:taxon-name><tp:taxon-name-part taxon-name-part-type="genus" reg="Hyloscirtus">H.</tp:taxon-name-part><tp:taxon-name-part taxon-name-part-type="species" reg="torrenticola">torrenticola</tp:taxon-name-part></tp:taxon-name></italic> species in life <bold>A</bold> dorsolateral and ventral views of a male of <italic><tp:taxon-name><tp:taxon-name-part taxon-name-part-type="genus" reg="Hyloscirtus">H.</tp:taxon-name-part><tp:taxon-name-part taxon-name-part-type="species" reg="phyllognathus">phyllognathus</tp:taxon-name-part></tp:taxon-name></italic> sensu stricto (<abbrev xmlns:xlink="http://www.w3.org/1999/xlink" xlink:title="División de Herpetología at Centro de Ornitología y Biodiversidad" id="ABBRID0EGXDI" xlink:type="simple">CORBIDI</abbrev> 9590, Catarata Ahuashiyacu, San Martín, Perú) <bold>B</bold> dorsolateral view of a female of <italic><tp:taxon-name><tp:taxon-name-part taxon-name-part-type="genus" reg="Hyloscirtus">H.</tp:taxon-name-part><tp:taxon-name-part taxon-name-part-type="species" reg="torrenticola">torrenticola</tp:taxon-name-part></tp:taxon-name></italic> (MAR 1938, Departamento de Caquetá, Colombia) <bold>C</bold> dorsolateral view of a male of <italic><tp:taxon-name><tp:taxon-name-part taxon-name-part-type="genus" reg="Hyloscirtus">H.</tp:taxon-name-part><tp:taxon-name-part taxon-name-part-type="species" reg="torrenticola">torrenticola</tp:taxon-name-part></tp:taxon-name></italic> (MAR 1974, same locality as B). Photographs by Alessandro Catenazzi (<bold>A</bold>) and Marco Rada (<bold>B, C</bold>).</p></caption><graphic xmlns:xlink="http://www.w3.org/1999/xlink" xlink:href="zookeys-1231-233_article-124926__-g012.jpg" position="float" orientation="portrait" xlink:type="simple" id="oo_1279270.jpg"><uri content-type="original_file" xlink:type="simple">https://binary.pensoft.net/fig/1279270</uri></graphic></fig><p>The advertisement call of <italic><tp:taxon-name><tp:taxon-name-part taxon-name-part-type="genus" reg="Hyloscirtus">H.</tp:taxon-name-part><tp:taxon-name-part taxon-name-part-type="species" reg="albopunctulatus">albopunctulatus</tp:taxon-name-part></tp:taxon-name></italic> has a rise time of 2.28 ± 0.80 s (shorter in <italic><tp:taxon-name><tp:taxon-name-part taxon-name-part-type="genus" reg="Hyloscirtus">H.</tp:taxon-name-part><tp:taxon-name-part taxon-name-part-type="species" reg="maycu">maycu</tp:taxon-name-part></tp:taxon-name></italic> sp. nov. with 0.832 s and in <italic><tp:taxon-name><tp:taxon-name-part taxon-name-part-type="genus" reg="Hyloscirtus">H.</tp:taxon-name-part><tp:taxon-name-part taxon-name-part-type="species" reg="elbakyanae">elbakyanae</tp:taxon-name-part></tp:taxon-name></italic> sp. nov. with 0.57 ± 0.05 s), a dominant frequency of 2149.84 ± 137.36 Hz and a fundamental frequency of 1214.12 ± 184.71 Hz (higher dominant frequency of 2795.41 ± 138.68 Hz and fundamental frequency of 2210.8–2924.2 Hz in <italic><tp:taxon-name><tp:taxon-name-part taxon-name-part-type="genus" reg="Hyloscirtus">Hyloscirtus</tp:taxon-name-part><tp:taxon-name-part taxon-name-part-type="species" reg="dispersus">dispersus</tp:taxon-name-part></tp:taxon-name></italic> sp. nov.). <italic><tp:taxon-name><tp:taxon-name-part taxon-name-part-type="genus" reg="Hyloscirtus">Hyloscirtus</tp:taxon-name-part><tp:taxon-name-part taxon-name-part-type="species" reg="torrenticola">torrenticola</tp:taxon-name-part></tp:taxon-name></italic> also has a higher dominant frequency of 2743.79 ± 48.22 Hz and a fundamental frequency of 2743.75 ± 48.16 Hz. <italic><tp:taxon-name><tp:taxon-name-part taxon-name-part-type="genus" reg="Hyloscirtus">Hyloscirtus</tp:taxon-name-part><tp:taxon-name-part taxon-name-part-type="species" reg="albopunctulatus">albopunctulatus</tp:taxon-name-part></tp:taxon-name></italic> has a call duration of 0.051 ± 0.005 s (longer in <italic><tp:taxon-name><tp:taxon-name-part taxon-name-part-type="genus" reg="Hyloscirtus">H.</tp:taxon-name-part><tp:taxon-name-part taxon-name-part-type="species" reg="dispersus">dispersus</tp:taxon-name-part></tp:taxon-name></italic> sp. nov. with 0.11 ± 0.015 s). <italic><tp:taxon-name><tp:taxon-name-part taxon-name-part-type="genus" reg="Hyloscirtus">Hyloscirtus</tp:taxon-name-part></tp:taxon-name></italic><tp:taxon-name><tp:taxon-name-part taxon-name-part-type="genus" reg="Hyloscirtus"/><tp:taxon-name-part taxon-name-part-type="species" reg="albopunctulatus">albopunctulatus</tp:taxon-name-part></tp:taxon-name> has an intercall duration of 0.30 ± 0.06 s (shorter in <italic><tp:taxon-name><tp:taxon-name-part taxon-name-part-type="genus" reg="Hyloscirtus">H.</tp:taxon-name-part><tp:taxon-name-part taxon-name-part-type="species" reg="phyllognathus">phyllognathus</tp:taxon-name-part></tp:taxon-name></italic> with 0.05 s and in <italic><tp:taxon-name><tp:taxon-name-part taxon-name-part-type="genus" reg="Hyloscirtus">H.</tp:taxon-name-part><tp:taxon-name-part taxon-name-part-type="species" reg="torrenticola">torrenticola</tp:taxon-name-part></tp:taxon-name></italic> with 0.07 ± 0.007 s) (Table <xref ref-type="table" rid="T4">4</xref>, Fig. <xref ref-type="fig" rid="F9">9</xref>; <xref ref-type="bibr" rid="B61">Melin 1941</xref>; <xref ref-type="bibr" rid="B23">Duellman and Altig 1978</xref>; <xref ref-type="bibr" rid="B80">Rivera-Correa 2016</xref>). Moreover, all males of <italic><tp:taxon-name><tp:taxon-name-part taxon-name-part-type="genus" reg="Hyloscirtus">H.</tp:taxon-name-part><tp:taxon-name-part taxon-name-part-type="species" reg="albopunctulatus">albopunctulatus</tp:taxon-name-part></tp:taxon-name></italic> were registered calling from under rocks next to streams (<italic>n</italic> = 5; <xref ref-type="bibr" rid="B72">Pontificia Universidad Católica del Ecuador 2024</xref>), while all males of <italic><tp:taxon-name><tp:taxon-name-part taxon-name-part-type="genus" reg="Hyloscirtus">H.</tp:taxon-name-part><tp:taxon-name-part taxon-name-part-type="species" reg="dispersus">dispersus</tp:taxon-name-part></tp:taxon-name></italic> sp. nov. have been found calling while perching in vegetation over streams (<italic>n</italic> = 14; <xref ref-type="bibr" rid="B72">Pontificia Universidad Católica del Ecuador 2024</xref>).</p></tp:treatment-sec><tp:treatment-sec sec-type="variation" id="SECID0EY4DI"><title>Variation.</title><p>Dorsal and ventral variation of adult preserved specimens is illustrated on Fig. <xref ref-type="fig" rid="F13">13</xref>. In preservative, dorsum varies from cream with white spots distributed throughout the body and limbs and thick black spots scattered across the body (e.g., <abbrev xmlns:xlink="http://www.w3.org/1999/xlink" xlink:title="group available from Museo de Zoología" id="ABBRID0EC5DI" xlink:type="simple">QCAZ</abbrev> 59825) and limbs (e.g., <abbrev xmlns:xlink="http://www.w3.org/1999/xlink" xlink:title="group available from Museo de Zoología" id="ABBRID0EG5DI" xlink:type="simple">QCAZ</abbrev> 59823), with minute black spots scattered in the entire body (e.g., <abbrev xmlns:xlink="http://www.w3.org/1999/xlink" xlink:title="group available from Museo de Zoología" id="ABBRID0EK5DI" xlink:type="simple">QCAZ</abbrev> 59817) or accumulated in the head (e.g., <abbrev xmlns:xlink="http://www.w3.org/1999/xlink" xlink:title="group available from Museo de Zoología" id="ABBRID0EO5DI" xlink:type="simple">QCAZ</abbrev> 59824), with dark flecks in body and limbs (e.g., <abbrev xmlns:xlink="http://www.w3.org/1999/xlink" xlink:title="group available from Museo de Zoología" id="ABBRID0ES5DI" xlink:type="simple">QCAZ</abbrev> 59809), with barely visible minute black spots (e.g., <abbrev xmlns:xlink="http://www.w3.org/1999/xlink" xlink:title="group available from Museo de Zoología" id="ABBRID0EW5DI" xlink:type="simple">QCAZ</abbrev> 62188) or absent black spots (e.g., <abbrev xmlns:xlink="http://www.w3.org/1999/xlink" xlink:title="group available from Museo de Zoología" id="ABBRID0E15DI" xlink:type="simple">QCAZ</abbrev> 59827), to cream with barely visible white spots and minute and thick black spots covering almost the entire dorsum (e.g., <abbrev xmlns:xlink="http://www.w3.org/1999/xlink" xlink:title="group available from Museo de Zoología" id="ABBRID0E55DI" xlink:type="simple">QCAZ</abbrev> 59814). We found evidence of conspicuous intraindividual phenotypic plasticity in color. Photos of <abbrev xmlns:xlink="http://www.w3.org/1999/xlink" xlink:title="group available from Museo de Zoología" id="ABBRID0EC6DI" xlink:type="simple">QCAZ</abbrev> 59825 taken within 14 days of each other show variation in the presence of black spots on the dorsum, head, and snout. Similarly, <abbrev xmlns:xlink="http://www.w3.org/1999/xlink" xlink:title="group available from Museo de Zoología" id="ABBRID0EG6DI" xlink:type="simple">QCAZ</abbrev> 59822, after 17 days, gained abundant black spots on the dorsum and head and increased the conspicuousness of the dark reticulations on the iris (Fig. <xref ref-type="fig" rid="F14">14A, B</xref>). We did not find phenotypic plasticity in ventral coloration. Ventral surfaces vary from cream (e.g., <abbrev xmlns:xlink="http://www.w3.org/1999/xlink" xlink:title="group available from Museo de Zoología" id="ABBRID0EO6DI" xlink:type="simple">QCAZ</abbrev> 59825) to darker cream (e.g., <abbrev xmlns:xlink="http://www.w3.org/1999/xlink" xlink:title="group available from Museo de Zoología" id="ABBRID0ES6DI" xlink:type="simple">QCAZ</abbrev> 59817). Mental gland in males varies from whitish cream (e.g., <abbrev xmlns:xlink="http://www.w3.org/1999/xlink" xlink:title="group available from Museo de Zoología" id="ABBRID0EW6DI" xlink:type="simple">QCAZ</abbrev> 59814) to darker cream (e.g., <abbrev xmlns:xlink="http://www.w3.org/1999/xlink" xlink:title="group available from Museo de Zoología" id="ABBRID0E16DI" xlink:type="simple">QCAZ</abbrev> 59827).</p><fig id="F13" position="float" orientation="portrait"><object-id xmlns:xlink="http://www.w3.org/1999/xlink" content-type="doi" xlink:type="simple">10.3897/zookeys.1231.124926.figure13</object-id><object-id xmlns:xlink="http://www.w3.org/1999/xlink" content-type="arpha" xlink:type="simple">15B0F7A2-ACF1-5947-84EC-84DE72910C07</object-id><label>Figure 13.</label><caption><p>Variation of preserved specimens of <italic><tp:taxon-name><tp:taxon-name-part taxon-name-part-type="genus" reg="Hyloscirtus">Hyloscirtus</tp:taxon-name-part><tp:taxon-name-part taxon-name-part-type="species" reg="albopunctulatus">albopunctulatus</tp:taxon-name-part></tp:taxon-name></italic>. Dorsal and ventral views. From left to right, first and second rows: <abbrev xmlns:xlink="http://www.w3.org/1999/xlink" xlink:title="group available from Museo de Zoología" id="ABBRID0ESAAK" xlink:type="simple">QCAZ</abbrev> 62188, 59825 (adult females), <abbrev xmlns:xlink="http://www.w3.org/1999/xlink" xlink:title="group available from Museo de Zoología" id="ABBRID0EWAAK" xlink:type="simple">QCAZ</abbrev> 59817, 54111 (adult males); third and fourth rows: <abbrev xmlns:xlink="http://www.w3.org/1999/xlink" xlink:title="group available from Museo de Zoología" id="ABBRID0E1AAK" xlink:type="simple">QCAZ</abbrev> 59823, 59827, 59814 (adult males), <abbrev xmlns:xlink="http://www.w3.org/1999/xlink" xlink:title="group available from Museo de Zoología" id="ABBRID0E5AAK" xlink:type="simple">QCAZ</abbrev> 59809 (subadult female). See Suppl. material <xref ref-type="supplementary-material" rid="S1">1</xref>: table S1 for locality information. All specimens are shown at the same scale.</p></caption><graphic xmlns:xlink="http://www.w3.org/1999/xlink" xlink:href="zookeys-1231-233_article-124926__-g013.jpg" position="float" orientation="portrait" xlink:type="simple" id="oo_1279271.jpg"><uri content-type="original_file" xlink:type="simple">https://binary.pensoft.net/fig/1279271</uri></graphic></fig><fig id="F14" position="float" orientation="portrait"><object-id xmlns:xlink="http://www.w3.org/1999/xlink" content-type="doi" xlink:type="simple">10.3897/zookeys.1231.124926.figure14</object-id><object-id xmlns:xlink="http://www.w3.org/1999/xlink" content-type="arpha" xlink:type="simple">E8561CE4-7950-5CB6-A285-0BCD4C1836D6</object-id><label>Figure 14.</label><caption><p>Phenotypic plasticity in dorsal color of <italic><tp:taxon-name><tp:taxon-name-part taxon-name-part-type="genus" reg="Hyloscirtus">Hyloscirtus</tp:taxon-name-part></tp:taxon-name></italic>. Left column: <italic><tp:taxon-name><tp:taxon-name-part taxon-name-part-type="genus" reg="Hyloscirtus">H.</tp:taxon-name-part><tp:taxon-name-part taxon-name-part-type="species" reg="albopunctulatus">albopunctulatus</tp:taxon-name-part></tp:taxon-name></italic>, <abbrev xmlns:xlink="http://www.w3.org/1999/xlink" xlink:title="group available from Museo de Zoología" id="ABBRID0EFCAK" xlink:type="simple">QCAZ</abbrev> 59822, adult male. Right column: <italic><tp:taxon-name><tp:taxon-name-part taxon-name-part-type="genus" reg="Hyloscirtus">Hyloscirtus</tp:taxon-name-part><tp:taxon-name-part taxon-name-part-type="species" reg="alytolylax">alytolylax</tp:taxon-name-part></tp:taxon-name></italic>, <abbrev xmlns:xlink="http://www.w3.org/1999/xlink" xlink:title="group available from Museo de Zoología" id="ABBRID0EUCAK" xlink:type="simple">QCAZ</abbrev> 64841, adult male. Photos in <bold>A, B</bold> were taken within 17 days of each other; photos in <bold>C, D</bold> within 16 minutes <bold>E</bold> Inset of the hindleg of <abbrev xmlns:xlink="http://www.w3.org/1999/xlink" xlink:title="group available from Museo de Zoología" id="ABBRID0E5CAK" xlink:type="simple">QCAZ</abbrev> 64841 showing chromatophore change.</p></caption><graphic xmlns:xlink="http://www.w3.org/1999/xlink" xlink:href="zookeys-1231-233_article-124926__-g014.jpg" position="float" orientation="portrait" xlink:type="simple" id="oo_1279272.jpg"><uri content-type="original_file" xlink:type="simple">https://binary.pensoft.net/fig/1279272</uri></graphic></fig><p>In life (Fig. <xref ref-type="fig" rid="F15">15</xref>), the dorsum varies from light green with white spots scattered throughout the body and limbs, and few spread black marks (e.g., <abbrev xmlns:xlink="http://www.w3.org/1999/xlink" xlink:title="group available from Museo de Zoología" id="ABBRID0ENDAK" xlink:type="simple">QCAZ</abbrev> 59825) or without black spots or marks (e.g., <abbrev xmlns:xlink="http://www.w3.org/1999/xlink" xlink:title="group available from Museo de Zoología" id="ABBRID0ERDAK" xlink:type="simple">QCAZ</abbrev> 59811), yellowish green with white spots covering the entire body and limbs and spread black marks, accumulated in the anterior part of the body (e.g., <abbrev xmlns:xlink="http://www.w3.org/1999/xlink" xlink:title="group available from Museo de Zoología" id="ABBRID0EVDAK" xlink:type="simple">QCAZ</abbrev> 59824) or minute and thick blacks spots across the body (e.g., <abbrev xmlns:xlink="http://www.w3.org/1999/xlink" xlink:title="group available from Museo de Zoología" id="ABBRID0EZDAK" xlink:type="simple">QCAZ</abbrev> 59823) to brownish green with white spots in all the body and limbs and few black marks randomly dispersed (e.g., <abbrev xmlns:xlink="http://www.w3.org/1999/xlink" xlink:title="group available from Museo de Zoología" id="ABBRID0E4DAK" xlink:type="simple">QCAZ</abbrev> 59808). Venter and posterior surfaces of thighs vary from yellow (e.g., <abbrev xmlns:xlink="http://www.w3.org/1999/xlink" xlink:title="group available from Museo de Zoología" id="ABBRID0EBEAK" xlink:type="simple">QCAZ</abbrev> 59811) to greenish yellow (e.g., <abbrev xmlns:xlink="http://www.w3.org/1999/xlink" xlink:title="group available from Museo de Zoología" id="ABBRID0EFEAK" xlink:type="simple">QCAZ</abbrev> 59808). Other ventral surfaces vary from whitish (e.g., <abbrev xmlns:xlink="http://www.w3.org/1999/xlink" xlink:title="group available from Museo de Zoología" id="ABBRID0EJEAK" xlink:type="simple">QCAZ</abbrev> 59823) to brownish green (e.g., <abbrev xmlns:xlink="http://www.w3.org/1999/xlink" xlink:title="group available from Museo de Zoología" id="ABBRID0ENEAK" xlink:type="simple">QCAZ</abbrev> 59824). Iris varies from clam shell with thin (e.g., <abbrev xmlns:xlink="http://www.w3.org/1999/xlink" xlink:title="group available from Museo de Zoología" id="ABBRID0EREAK" xlink:type="simple">QCAZ</abbrev> 59825) to thick black or sand dune reticulations (e.g., <abbrev xmlns:xlink="http://www.w3.org/1999/xlink" xlink:title="group available from Museo de Zoología" id="ABBRID0EVEAK" xlink:type="simple">QCAZ</abbrev> 59823). Examined specimens are listed in Suppl. material <xref ref-type="supplementary-material" rid="S1">1</xref>: tables S1, S9.</p><fig id="F15" position="float" orientation="portrait"><object-id xmlns:xlink="http://www.w3.org/1999/xlink" content-type="doi" xlink:type="simple">10.3897/zookeys.1231.124926.figure15</object-id><object-id xmlns:xlink="http://www.w3.org/1999/xlink" content-type="arpha" xlink:type="simple">2C425126-22F4-5974-AF83-91894E6D7444</object-id><label>Figure 15.</label><caption><p>Variation in life of <italic><tp:taxon-name><tp:taxon-name-part taxon-name-part-type="genus" reg="Hyloscirtus">Hyloscirtus</tp:taxon-name-part><tp:taxon-name-part taxon-name-part-type="species" reg="albopunctulatus">albopunctulatus</tp:taxon-name-part></tp:taxon-name></italic>. Dorsolateral and ventral views. From left to right, first and second rows: <abbrev xmlns:xlink="http://www.w3.org/1999/xlink" xlink:title="group available from Museo de Zoología" id="ABBRID0EQFAK" xlink:type="simple">QCAZ</abbrev> 59825, 59811, 59824 (adult females); third and fourth rows: <abbrev xmlns:xlink="http://www.w3.org/1999/xlink" xlink:title="group available from Museo de Zoología" id="ABBRID0EUFAK" xlink:type="simple">QCAZ</abbrev> 59808, 59823 (adult males).</p></caption><graphic xmlns:xlink="http://www.w3.org/1999/xlink" xlink:href="zookeys-1231-233_article-124926__-g015.jpg" position="float" orientation="portrait" xlink:type="simple" id="oo_1279273.jpg"><uri content-type="original_file" xlink:type="simple">https://binary.pensoft.net/fig/1279273</uri></graphic></fig></tp:treatment-sec><tp:treatment-sec sec-type="distribution" id="SECID0E4FAK"><title>Distribution and natural history.</title><p><italic><tp:taxon-name><tp:taxon-name-part taxon-name-part-type="genus" reg="Hyloscirtus">Hyloscirtus</tp:taxon-name-part><tp:taxon-name-part taxon-name-part-type="species" reg="albopunctulatus">albopunctulatus</tp:taxon-name-part></tp:taxon-name></italic> is known from seven localities, from North to Central eastern Ecuador at elevations between 389 and 1391 m (Fig. <xref ref-type="fig" rid="F5">5</xref>). Biogeographic regions are Amazon Humid Tropical Forest, Eastern Foothill Forest, and Eastern Montane Forest (<xref ref-type="bibr" rid="B85">Ron et al. 2022</xref>). They are nocturnal and associated with streams near ravines. Males call under rocks in ravines, leaf litter, streams, small creeks, caves, or cracks. Several individuals have been found perching on vegetation up to 2.5 m but have not been found calling there. The species occurs in sympatry with <italic><tp:taxon-name><tp:taxon-name-part taxon-name-part-type="genus" reg="Hyloscirtus">Hyloscirtus</tp:taxon-name-part><tp:taxon-name-part taxon-name-part-type="species" reg="dispersus">dispersus</tp:taxon-name-part></tp:taxon-name></italic> sp. nov.</p></tp:treatment-sec><tp:treatment-sec sec-type="Advertisement call" id="SECID0EBHAK"><title>Advertisement call.</title><p>We analyzed 26 calls from seven individuals. Six males (<abbrev xmlns:xlink="http://www.w3.org/1999/xlink" xlink:title="group available from Museo de Zoología" id="ABBRID0EHHAK" xlink:type="simple">QCAZ</abbrev> 59813, 59815, 59817 and three non-collected males) from Comunidad Zarentza, Llanganates National Park, Provincia Pastaza, on 17–24 February 2017, air temperature 19–21 °C, recorded by D. Velalcázar and D. Rivadeneira. One individual (<abbrev xmlns:xlink="http://www.w3.org/1999/xlink" xlink:title="group available from Museo de Zoología" id="ABBRID0ELHAK" xlink:type="simple">QCAZ</abbrev> 48503) from Reserva Río Bigal, Provincia Orellana, recorded by M. Read, on 22 May 2010. The advertisement call consists of a single tonal note, repeated a highly variable number of times in a series of calls (Fig. <xref ref-type="fig" rid="F9">9A</xref>). We found from two to more than 70 consecutive calls before long silence periods. One male (<abbrev xmlns:xlink="http://www.w3.org/1999/xlink" xlink:title="group available from Museo de Zoología" id="ABBRID0ETHAK" xlink:type="simple">QCAZ</abbrev> 59815) called with short pauses during 4.08 s, broadcasting 926 calls. The average call duration is 0.051+0.005 s with an average inter-call interval of 0.30 ± 0.06 s. The average dominant frequency of the call is 2149.8 ± 137.36 Hz. Other call parameters are listed in Table <xref ref-type="table" rid="T4">4</xref>.</p></tp:treatment-sec><tp:treatment-sec sec-type="conservation status" id="SECID0E2HAK"><title>Conservation status.</title><p>The distribution polygon of <italic><tp:taxon-name><tp:taxon-name-part taxon-name-part-type="genus" reg="Hyloscirtus">Hyloscirtus</tp:taxon-name-part><tp:taxon-name-part taxon-name-part-type="species" reg="albopunctulatus">albopunctulatus</tp:taxon-name-part></tp:taxon-name></italic> is 7921 km<sup>2</sup>. Habitat destruction for agriculture and cattle is rising within its distribution range (<xref ref-type="bibr" rid="B64">Ministerio del Ambiente 2013</xref>). However, they also inhabit undisturbed and protected areas like Parque Nacional Llanganates. Its tolerance to disturbed forests is unknown. Given its distribution range being less than 20000 km<sup>2</sup> and by having less than 10 known localities, we propose that <italic><tp:taxon-name><tp:taxon-name-part taxon-name-part-type="genus" reg="Hyloscirtus">H.</tp:taxon-name-part><tp:taxon-name-part taxon-name-part-type="species" reg="albopunctulatus">albopunctulatus</tp:taxon-name-part></tp:taxon-name></italic> remains assigned to the Red List category Vulnerable (B1abiii).</p></tp:treatment-sec><tp:treatment-sec><!--Section generated to contain objects referenced in tp:taxon-treatment.--><fig id="F4" position="float" orientation="portrait"><object-id xmlns:xlink="http://www.w3.org/1999/xlink" content-type="doi" xlink:type="simple">10.3897/zookeys.1231.124926.figure4</object-id><object-id xmlns:xlink="http://www.w3.org/1999/xlink" content-type="arpha" xlink:type="simple">6FFDEE16-62E0-5099-95C4-5CECCCB1555E</object-id><label>Figure 4.</label><caption><p>Photographs of the type material of <italic><tp:taxon-name><tp:taxon-name-part taxon-name-part-type="genus" reg="Hyloscirtus">Hyloscirtus</tp:taxon-name-part><tp:taxon-name-part taxon-name-part-type="species" reg="albopunctulatus">albopunctulatus</tp:taxon-name-part></tp:taxon-name></italic> and <italic><tp:taxon-name><tp:taxon-name-part taxon-name-part-type="genus" reg="Hyloscirtus">H.</tp:taxon-name-part><tp:taxon-name-part taxon-name-part-type="species" reg="torrenticola">torrenticola</tp:taxon-name-part></tp:taxon-name></italic> species <bold>A</bold> dorsal and ventral views of the lectotype of <italic><tp:taxon-name><tp:taxon-name-part taxon-name-part-type="genus" reg="Hyloscirtus">H.</tp:taxon-name-part><tp:taxon-name-part taxon-name-part-type="species" reg="albopunctulatus">albopunctulatus</tp:taxon-name-part></tp:taxon-name></italic> BMNH 1880.12.5.230 <bold>B</bold> dorsal and ventral views of the holotype of <italic><tp:taxon-name><tp:taxon-name-part taxon-name-part-type="genus" reg="Hyloscirtus">H.</tp:taxon-name-part><tp:taxon-name-part taxon-name-part-type="species" reg="torrenticola">torrenticola</tp:taxon-name-part></tp:taxon-name></italic> KU 16957. Photographs by JWS (<bold>A</bold>) and Martín R. Bustamante (BIOWEB archive) (<bold>B</bold>).</p></caption><graphic xmlns:xlink="http://www.w3.org/1999/xlink" xlink:href="zookeys-1231-233_article-124926__-g004.jpg" position="float" orientation="portrait" xlink:type="simple" id="oo_1279262.jpg"><uri content-type="original_file" xlink:type="simple">https://binary.pensoft.net/fig/1279262</uri></graphic></fig><fig id="F5" position="float" orientation="portrait"><object-id xmlns:xlink="http://www.w3.org/1999/xlink" content-type="doi" xlink:type="simple">10.3897/zookeys.1231.124926.figure5</object-id><object-id xmlns:xlink="http://www.w3.org/1999/xlink" content-type="arpha" xlink:type="simple">14598931-90C1-5F70-AFCF-105D42F42457</object-id><label>Figure 5.</label><caption><p>Geographic distribution of Amazonian species of the <italic><tp:taxon-name><tp:taxon-name-part taxon-name-part-type="genus" reg="Hyloscirtus">Hyloscirtus</tp:taxon-name-part><tp:taxon-name-part taxon-name-part-type="species" reg="bogotensis">bogotensis</tp:taxon-name-part></tp:taxon-name></italic> group. Stars represent the type locality of <italic><tp:taxon-name><tp:taxon-name-part taxon-name-part-type="genus" reg="Hyloscirtus">H.</tp:taxon-name-part><tp:taxon-name-part taxon-name-part-type="species" reg="albopunctulatus">albopunctulatus</tp:taxon-name-part></tp:taxon-name></italic>, <italic><tp:taxon-name><tp:taxon-name-part taxon-name-part-type="genus" reg="Hyloscirtus">H.</tp:taxon-name-part><tp:taxon-name-part taxon-name-part-type="species" reg="phyllognathus">phyllognathus</tp:taxon-name-part></tp:taxon-name></italic> and <italic><tp:taxon-name><tp:taxon-name-part taxon-name-part-type="genus" reg="Hyloscirtus">H.</tp:taxon-name-part><tp:taxon-name-part taxon-name-part-type="species" reg="torrenticola">torrenticola</tp:taxon-name-part></tp:taxon-name></italic>. Symbol colors in the map match those of the lineages in the phylogeny. Boxplot comparing the elevational ranges are shown, which excludes <italic><tp:taxon-name><tp:taxon-name-part taxon-name-part-type="genus" reg="Hyloscirtus">H.</tp:taxon-name-part><tp:taxon-name-part taxon-name-part-type="species" reg="phyllognathus">phyllognathus</tp:taxon-name-part></tp:taxon-name></italic> and <italic><tp:taxon-name><tp:taxon-name-part taxon-name-part-type="genus" reg="Hyloscirtus">H.</tp:taxon-name-part><tp:taxon-name-part taxon-name-part-type="species" reg="torrenticola">torrenticola</tp:taxon-name-part></tp:taxon-name></italic> due to the small sample.</p></caption><graphic xmlns:xlink="http://www.w3.org/1999/xlink" xlink:href="zookeys-1231-233_article-124926__-g005.jpg" position="float" orientation="portrait" xlink:type="simple" id="oo_1279263.jpg"><uri content-type="original_file" xlink:type="simple">https://binary.pensoft.net/fig/1279263</uri></graphic></fig><fig id="F7" position="float" orientation="portrait"><object-id xmlns:xlink="http://www.w3.org/1999/xlink" content-type="doi" xlink:type="simple">10.3897/zookeys.1231.124926.figure7</object-id><object-id xmlns:xlink="http://www.w3.org/1999/xlink" content-type="arpha" xlink:type="simple">9E66A8A8-EC78-54A9-8F22-8B17AF66A1E1</object-id><label>Figure 7.</label><caption><p>Boxplot of the snout-vent length (<abbrev xmlns:xlink="http://www.w3.org/1999/xlink" xlink:title="snout-vent length" id="ABBRID0EMMCI" xlink:type="simple">SVL</abbrev>) comparison analysis. <abbrev xmlns:xlink="http://www.w3.org/1999/xlink" xlink:title="snout-vent length" id="ABBRID0EQMCI" xlink:type="simple">SVL</abbrev> measurements of adult males and females of <italic><tp:taxon-name><tp:taxon-name-part taxon-name-part-type="genus" reg="Hyloscirtus">Hyloscirtus</tp:taxon-name-part><tp:taxon-name-part taxon-name-part-type="species" reg="albopunctulatus">albopunctulatus</tp:taxon-name-part></tp:taxon-name></italic>, <italic><tp:taxon-name><tp:taxon-name-part taxon-name-part-type="genus" reg="Hyloscirtus">H.</tp:taxon-name-part><tp:taxon-name-part taxon-name-part-type="species" reg="maycu">maycu</tp:taxon-name-part></tp:taxon-name></italic> sp. nov., <italic><tp:taxon-name><tp:taxon-name-part taxon-name-part-type="genus" reg="Hyloscirtus">H.</tp:taxon-name-part><tp:taxon-name-part taxon-name-part-type="species" reg="elbakyanae">elbakyanae</tp:taxon-name-part></tp:taxon-name></italic> sp. nov., <italic><tp:taxon-name><tp:taxon-name-part taxon-name-part-type="genus" reg="Hyloscirtus">H.</tp:taxon-name-part><tp:taxon-name-part taxon-name-part-type="species" reg="dispersus">dispersus</tp:taxon-name-part></tp:taxon-name></italic> sp. nov., and <italic><tp:taxon-name><tp:taxon-name-part taxon-name-part-type="genus" reg="Hyloscirtus">H.</tp:taxon-name-part><tp:taxon-name-part taxon-name-part-type="species" reg="phyllognathus">phyllognathus</tp:taxon-name-part></tp:taxon-name></italic>. The line in the middle of the box represents the median and the upper and lower ends of the box are the 75% and 25% quartiles, respectively.</p></caption><graphic xmlns:xlink="http://www.w3.org/1999/xlink" xlink:href="zookeys-1231-233_article-124926__-g007.jpg" position="float" orientation="portrait" xlink:type="simple" id="oo_1279265.jpg"><uri content-type="original_file" xlink:type="simple">https://binary.pensoft.net/fig/1279265</uri></graphic></fig><fig id="F9" position="float" orientation="portrait"><object-id xmlns:xlink="http://www.w3.org/1999/xlink" content-type="doi" xlink:type="simple">10.3897/zookeys.1231.124926.figure9</object-id><object-id xmlns:xlink="http://www.w3.org/1999/xlink" content-type="arpha" xlink:type="simple">FCC57C10-F48D-5807-AFC2-C5BFA10980F2</object-id><label>Figure 9.</label><caption><p>Advertisement calls of Amazonian species of the <italic><tp:taxon-name><tp:taxon-name-part taxon-name-part-type="genus" reg="Hyloscirtus">Hyloscirtus</tp:taxon-name-part><tp:taxon-name-part taxon-name-part-type="species" reg="bogotensis">bogotensis</tp:taxon-name-part></tp:taxon-name></italic> species group. Oscillograms above with their corresponding spectrograms below are shown for each species.</p></caption><graphic xmlns:xlink="http://www.w3.org/1999/xlink" xlink:href="zookeys-1231-233_article-124926__-g009.jpg" position="float" orientation="portrait" xlink:type="simple" id="oo_1279267.jpg"><uri content-type="original_file" xlink:type="simple">https://binary.pensoft.net/fig/1279267</uri></graphic></fig><supplementary-material xmlns:xlink="http://www.w3.org/1999/xlink" id="S1" position="float" orientation="portrait" xlink:type="simple"><object-id content-type="doi" xlink:type="simple">10.3897/zookeys.1231.124926.suppl1</object-id><object-id content-type="arpha" xlink:type="simple">DFA8F69C-9DBC-575B-9A76-47C4D1659B5C</object-id><label>Supplementary material 1</label><caption><p>Additional information</p></caption><statement content-type="dataType"><label>Data type</label><p>doc</p></statement><statement content-type="notes"><label>Explanation note</label><p><bold>table S1.</bold> Taxon, voucher number, locality and GenBank data of the species included in the Sanger-based phylogenetic analysis. <bold>table S2.</bold> Details of the preferred partitions found with their best substitution models under Partition Finder and Model Find searches. <bold>table S3.</bold> Sequences for complete gene 16S, obtained from GenBank and amplified in this study. <bold>table S4.</bold> Examined specimens for the morphological analysis include the voucher number, sex of the specimen and the hosting museum. <bold>table S5.</bold> Measurements (in mm) of specimens of <italic><tp:taxon-name><tp:taxon-name-part taxon-name-part-type="genus" reg="Hyloscirtus">Hyloscirtus</tp:taxon-name-part></tp:taxon-name></italic>. <bold>table S6.</bold> Character loadings and eigenvalues for Principal Components (PC I, II and III) of the morphology analysis. <bold>table S7.</bold> Character loadings and eigenvalues for Principal Components (PC I–II) of the acoustic analysis. <bold>table S8.</bold> Character loadings and eigenvalues for Principal Components (PC I–II) of the environmental analysis. <bold>table S9.</bold> Additional specimens examined. <bold>fig. S1.</bold> Map showing the current distribution range known for <italic><tp:taxon-name><tp:taxon-name-part taxon-name-part-type="genus" reg="Hyloscirtus">H.</tp:taxon-name-part><tp:taxon-name-part taxon-name-part-type="species" reg="albopunctulatus">albopunctulatus</tp:taxon-name-part></tp:taxon-name></italic>, <italic><tp:taxon-name><tp:taxon-name-part taxon-name-part-type="genus" reg="Hyloscirtus">H.</tp:taxon-name-part><tp:taxon-name-part taxon-name-part-type="species" reg="phyllognathus">phyllognathus</tp:taxon-name-part></tp:taxon-name></italic> and <italic><tp:taxon-name><tp:taxon-name-part taxon-name-part-type="genus" reg="Hyloscirtus">H.</tp:taxon-name-part><tp:taxon-name-part taxon-name-part-type="species" reg="torrenticola">torrenticola</tp:taxon-name-part></tp:taxon-name></italic> before this study. <bold>fig. S2.</bold> Consensus tree obtained under Maximum likelihood criterion when using taxa with more than 300 UCE loci enriched. <bold>fig. S3.</bold> Consensus tree obtained under Maximum likelihood criterion when using taxa with more than 200 UCE loci enriched. <bold>fig. S4.</bold> Consensus tree obtained under Maximum likelihood criterion when using taxa with more than 300 UCE loci enriched. <bold>fig. S5.</bold> Species delimitation tree based on the Poisson Tree Process (PTP) criteria, using the 12S mitochondrial gene. <bold>fig. S6.</bold> Plot depicting the number of species recovered by the <abbrev xlink:title="Automatic Barcode Gap Discovery" id="ABBRID0E64AM" xlink:type="simple">ABGD</abbrev> criteria as a function of the prior for intraspecific genetic divergences. <bold>fig. S7.</bold> Haplotype network for DNA sequences of 59 individuals for the nuclear gene C-myc.</p></statement><media xlink:href="zookeys-1231-233_article-124926__-s001.doc" mimetype="application" mime-subtype="msword" position="float" orientation="portrait" xlink:type="simple" id="oo_1279281.doc"><uri content-type="original_file" xlink:type="simple">https://binary.pensoft.net/file/1279281</uri></media><permissions><license xlink:type="simple"><license-p>This dataset is made available under the Open Database License (http://opendatacommons.org/licenses/odbl/1.0/). The Open Database License (ODbL) is a license agreement intended to allow users to freely share, modify, and use this Dataset while maintaining this same freedom for others, provided that the original source and author(s) are credited.</license-p></license></permissions><attrib specific-use="authors">Andrea Varela-Jaramillo, Jeffrew W. Streicher, Pablo J. Venegas, Santiago R. Ron</attrib></supplementary-material><table-wrap id="T4" position="float" orientation="portrait"><label>Table 4.</label><caption><p>Acoustic parameters comparing calls of <italic><tp:taxon-name><tp:taxon-name-part taxon-name-part-type="genus" reg="Hyloscirtus">Hyloscirtus</tp:taxon-name-part><tp:taxon-name-part taxon-name-part-type="species" reg="albopunctulatus">albopunctulatus</tp:taxon-name-part></tp:taxon-name></italic> (Lineage A), <italic><tp:taxon-name><tp:taxon-name-part taxon-name-part-type="genus" reg="Hyloscirtus">H.</tp:taxon-name-part><tp:taxon-name-part taxon-name-part-type="species" reg="maycu">maycu</tp:taxon-name-part></tp:taxon-name></italic> sp. nov. (Lineage B), <italic><tp:taxon-name><tp:taxon-name-part taxon-name-part-type="genus" reg="Hyloscirtus">H.</tp:taxon-name-part><tp:taxon-name-part taxon-name-part-type="species" reg="elbakyanae">elbakyanae</tp:taxon-name-part></tp:taxon-name></italic> sp. nov. (Lineage D), <italic><tp:taxon-name><tp:taxon-name-part taxon-name-part-type="genus" reg="Hyloscirtus">H.</tp:taxon-name-part><tp:taxon-name-part taxon-name-part-type="species" reg="phyllognathus">phyllognathus</tp:taxon-name-part></tp:taxon-name></italic> sensu stricto (Lineage E), <italic><tp:taxon-name><tp:taxon-name-part taxon-name-part-type="genus" reg="Hyloscirtus">H.</tp:taxon-name-part></tp:taxon-name></italic> UCS 2 (Lineage F), <italic><tp:taxon-name><tp:taxon-name-part taxon-name-part-type="genus" reg="Hyloscirtus">H.</tp:taxon-name-part><tp:taxon-name-part taxon-name-part-type="species" reg="dispersus">dispersus</tp:taxon-name-part></tp:taxon-name></italic> sp. nov. (Lineage G) and <italic><tp:taxon-name><tp:taxon-name-part taxon-name-part-type="genus" reg="Hyloscirtus">H.</tp:taxon-name-part><tp:taxon-name-part taxon-name-part-type="species" reg="torrenticola">torrenticola</tp:taxon-name-part></tp:taxon-name></italic> from type locality. Mean ± SD is given with range in parentheses. Five calls were analyzed per individual.</p></caption><table id="TID0E4KBK" rules="all"><tbody><tr><th rowspan="1" colspan="1">Parameter</th><th rowspan="1" colspan="1"><italic><tp:taxon-name><tp:taxon-name-part taxon-name-part-type="genus" reg="Hyloscirtus">H.</tp:taxon-name-part><tp:taxon-name-part taxon-name-part-type="species" reg="albopunctulatus">albopunctulatus</tp:taxon-name-part></tp:taxon-name></italic> (<italic>n</italic> = 7)</th><th rowspan="1" colspan="1"><italic><tp:taxon-name><tp:taxon-name-part taxon-name-part-type="genus" reg="Hyloscirtus">H.</tp:taxon-name-part><tp:taxon-name-part taxon-name-part-type="species" reg="maycu">maycu</tp:taxon-name-part></tp:taxon-name></italic> sp. nov. (<italic>n</italic> = 1)</th><th rowspan="1" colspan="1"><italic><tp:taxon-name><tp:taxon-name-part taxon-name-part-type="genus" reg="Hyloscirtus">H.</tp:taxon-name-part><tp:taxon-name-part taxon-name-part-type="species" reg="elbakyanae">elbakyanae</tp:taxon-name-part></tp:taxon-name></italic> sp. nov. (<italic>n</italic> = 2)</th><th rowspan="1" colspan="1"><italic><tp:taxon-name><tp:taxon-name-part taxon-name-part-type="genus" reg="Hyloscirtus">H.</tp:taxon-name-part><tp:taxon-name-part taxon-name-part-type="species" reg="phyllognathus">phyllognathus</tp:taxon-name-part></tp:taxon-name></italic> sensu stricto (<italic>n</italic> = 1)</th><th rowspan="1" colspan="1">UCS 2 (<italic>n</italic> = 1)</th><th rowspan="1" colspan="1"><italic><tp:taxon-name><tp:taxon-name-part taxon-name-part-type="genus" reg="Hyloscirtus">H.</tp:taxon-name-part><tp:taxon-name-part taxon-name-part-type="species" reg="dispersus">dispersus</tp:taxon-name-part></tp:taxon-name></italic> sp. nov. (<italic>n</italic> = 13)</th><th rowspan="1" colspan="1"><italic><tp:taxon-name><tp:taxon-name-part taxon-name-part-type="genus" reg="Hyloscirtus">H.</tp:taxon-name-part><tp:taxon-name-part taxon-name-part-type="species" reg="torrenticola">torrenticola</tp:taxon-name-part></tp:taxon-name></italic> sensu stricto (<italic>n</italic> = 2)</th></tr><tr><td rowspan="1" colspan="1">
                  <bold>Series of calls</bold>
                </td><td rowspan="1" colspan="1">2 – &gt; 70</td><td rowspan="1" colspan="1">10–13</td><td rowspan="1" colspan="1">4–13</td><td rowspan="1" colspan="1">3–4</td><td rowspan="1" colspan="1">3</td><td rowspan="1" colspan="1">1–8</td><td rowspan="1" colspan="1">3–4</td></tr><tr><td rowspan="1" colspan="1">
                  <bold>Rise time of the call (s)</bold>
                </td><td rowspan="1" colspan="1">2.28 ± 0.80 (1.43–3.69)</td><td rowspan="1" colspan="1">0.832</td><td rowspan="1" colspan="1">0.57 ± 0.05 (0.53–0.60)</td><td rowspan="1" colspan="1">0.28</td><td rowspan="1" colspan="1">0.17</td><td rowspan="1" colspan="1">0.61 ± 0.50 (0.053–2.01)</td><td rowspan="1" colspan="1">0.16 ± 0.017 (0.148–0.173)</td></tr><tr><td rowspan="1" colspan="1">
                  <bold>Call duration (s)</bold>
                </td><td rowspan="1" colspan="1">0.051 ± 0.005 (0.045–0.058)</td><td rowspan="1" colspan="1">0.053</td><td rowspan="1" colspan="1">0.06 ± 0.001 (0.055–0.057)</td><td rowspan="1" colspan="1">0.04</td><td rowspan="1" colspan="1">0.05</td><td rowspan="1" colspan="1">0.11 ± 0.015 (0.082–0.130)</td><td rowspan="1" colspan="1">0.03 ± 0.001 (0.026–0.028)</td></tr><tr><td rowspan="1" colspan="1">
                  <bold>Inter-call duration (s)</bold>
                </td><td rowspan="1" colspan="1">0.30 ± 0.06 (0.17–0.35)</td><td rowspan="1" colspan="1">0.09</td><td rowspan="1" colspan="1">0.12 ± 0.007 (0.11–0.12)</td><td rowspan="1" colspan="1">0.06</td><td rowspan="1" colspan="1">0.05</td><td rowspan="1" colspan="1">0.33 ± 0.044 (0.270–0.440)</td><td rowspan="1" colspan="1">0.07 ± 0.007 (0.060–0.070)</td></tr><tr><td rowspan="1" colspan="1">
                  <bold>Dominant frequency (Hz)</bold>
                </td><td rowspan="1" colspan="1">2149.84 ± 137.36 (1903.42–2309.0)</td><td rowspan="1" colspan="1">2343.8</td><td rowspan="1" colspan="1">2321.29 ± 127.86 (2230.88–2411.7)</td><td rowspan="1" colspan="1">2177.0</td><td rowspan="1" colspan="1">1851.9</td><td rowspan="1" colspan="1">2795.41 ± 138.68 (2573.05–3014.60)</td><td rowspan="1" colspan="1">2743.79 ± 48.22 (2709.60–2777.80)</td></tr><tr><td rowspan="1" colspan="1">
                  <bold>Fundamental frequency (Hz)</bold>
                </td><td rowspan="1" colspan="1">1214.12 ± 184.71 (1068.72–1571.90)</td><td rowspan="1" colspan="1">1171.90</td><td rowspan="1" colspan="1">1184.35 ± 30.48 (1162.8–1205.9)</td><td rowspan="1" colspan="1">1974.6</td><td rowspan="1" colspan="1">1851.9</td><td rowspan="1" colspan="1">2700.63 ± 195.66 (2210.80–2924.20)</td><td rowspan="1" colspan="1">2743.75 ± 48.16 (2709.70–2777.80)</td></tr><tr><td rowspan="1" colspan="1">
                  <bold>Bandwidth of the call (Hz)</bold>
                </td><td rowspan="1" colspan="1">378.51 ± 24.98 (344.5–421.9)</td><td rowspan="1" colspan="1">515.6</td><td rowspan="1" colspan="1">581.4 ± 91.36 (516.8–646)</td><td rowspan="1" colspan="1">372.5</td><td rowspan="1" colspan="1">416.3</td><td rowspan="1" colspan="1">359.06 ± 12.71 (343.1–383.85)</td><td rowspan="1" colspan="1">459.0 ± 36.06 (433.50–484.50)</td></tr></tbody></table></table-wrap></tp:treatment-sec><ref-list><ref id="B38"><mixed-citation xmlns:xlink="http://www.w3.org/1999/xlink" xlink:type="simple"><person-group><name name-style="western"><surname>Frank</surname><given-names>N</given-names></name><name name-style="western"><surname>Ramus</surname><given-names>E</given-names></name></person-group> (<year>1996</year>) <article-title>Review of A Complete Guide to Scientific and Common Names of Reptiles and Amphibians of the World.</article-title><source>Copeia</source><volume>1996</volume>: <fpage>1066</fpage>–<lpage>1069</lpage>. <ext-link xlink:href="10.2307/1447688" ext-link-type="doi" xlink:type="simple">https://doi.org/10.2307/1447688</ext-link></mixed-citation></ref><ref id="B61"><mixed-citation xmlns:xlink="http://www.w3.org/1999/xlink" xlink:type="simple"><person-group><name name-style="western"><surname>Melin</surname><given-names>D</given-names></name></person-group> (<year>1941</year>) <source>Contributions to the knowledge of the amphibia of south America.</source><publisher-name>Gothenburg</publisher-name>, <publisher-loc>Sweden</publisher-loc>, <size units="page">71 pp</size>.</mixed-citation></ref><ref id="B23"><mixed-citation xmlns:xlink="http://www.w3.org/1999/xlink" xlink:type="simple"><person-group><name name-style="western"><surname>Duellman</surname><given-names>WE</given-names></name><name name-style="western"><surname>Altig</surname><given-names>R</given-names></name></person-group> (<year>1978</year>) <article-title>New species of tree frogs (family <tp:taxon-name><tp:taxon-name-part taxon-name-part-type="family">Hylidae</tp:taxon-name-part></tp:taxon-name>) from the Andes of Colombia and Ecuador.</article-title><source>Herpetologica</source><volume>34</volume>: <fpage>177</fpage>–<lpage>185</lpage>.</mixed-citation></ref><ref id="B80"><mixed-citation xmlns:xlink="http://www.w3.org/1999/xlink" xlink:type="simple"><person-group><name name-style="western"><surname>Rivera-Correa</surname><given-names>M</given-names></name></person-group> (<year>2016</year>) Evolution of Andean Rivers <italic><tp:taxon-name><tp:taxon-name-part taxon-name-part-type="genus">Hyloscirtus</tp:taxon-name-part></tp:taxon-name></italic> (<tp:taxon-name><tp:taxon-name-part taxon-name-part-type="order">Anura</tp:taxon-name-part></tp:taxon-name>: <tp:taxon-name><tp:taxon-name-part taxon-name-part-type="family">Hylidae</tp:taxon-name-part></tp:taxon-name>): Phylogenetic relations, taxonomic review and delimitation of species. Pontifícia Universidade Católica Do Rio Grande Do Sul. Faculdade de Biociencias. Tese de Doutorado. Porto Alegre, Brazil.</mixed-citation></ref><ref id="B72"><mixed-citation xmlns:xlink="http://www.w3.org/1999/xlink" xlink:type="simple">Pontificia Universidad Católica del Ecuador (<year>2024</year>) Base de datos de la colección de anfibios del Museo de Zoología QCAZ. Versión 2024.0. <ext-link xlink:href="https://bioweb.bio/portal/" ext-link-type="uri" xlink:type="simple">https://bioweb.bio/portal/</ext-link> [accessed 11 March 2024]</mixed-citation></ref><ref id="B85"><mixed-citation xmlns:xlink="http://www.w3.org/1999/xlink" xlink:type="simple"><person-group><name name-style="western"><surname>Ron</surname><given-names>SR</given-names></name><name name-style="western"><surname>Merino-Viteri</surname><given-names>A</given-names></name><name name-style="western"><surname>Ortiz</surname><given-names>DA</given-names></name></person-group> (<year>2022</year>) Anfibios del Ecuador. Version 2022.0. Museo de Zoología, Pontificia Universidad Católica del Ecuador. <ext-link xlink:href="https://bioweb.bio/faunaweb/amphibiaweb" ext-link-type="uri" xlink:type="simple">https://bioweb.bio/faunaweb/amphibiaweb</ext-link> [accessed 21 March 2023]</mixed-citation></ref><ref id="B64"><mixed-citation xmlns:xlink="http://www.w3.org/1999/xlink" xlink:type="simple">Ministerio del Ambiente (<year>2013</year>) <source>Sistema de clasificación de ecosistemas de Ecuador continental.</source><publisher-name>Subsecretaria de Patrimonio Natural</publisher-name>, <publisher-loc>Quito, Ecuador</publisher-loc>, <size units="page">233 pp</size>.</mixed-citation></ref></ref-list></tp:taxon-treatment>
