# Supplementary material for: ﻿Three new species of torrent treefrogs (Anura, Hylidae) of the Hyloscirtusbogotensis group from the eastern Andean slopes and the biogeographic history of the genus
Source: Zookeys. 2025 Mar 13;1231:233–92. doi: 10.3897/zookeys.1231.124926 (PMC11926613; doi:10.3897/zookeys.1231.124926)
Supplement: XML Treatment for Hyloscirtus maycu [file zookeys.1231.124926-treatment2.xml]

<!DOCTYPE tp:taxon-treatment
  PUBLIC "-//TaxonX//DTD Taxonomic Treatment Publishing DTD v0 20100105//EN" "tax-treatment-NSO.dtd">
<tp:taxon-treatment xmlns:tp="http://www.plazi.org/taxpub"><tp:treatment-meta><kwd-group><label>Taxon classification</label><kwd>
                  <named-content content-type="kingdom">Animalia</named-content>
                </kwd><kwd>
                  <named-content content-type="order">Anura</named-content>
                </kwd><kwd>
                  <named-content content-type="family">Hylidae</named-content>
                </kwd></kwd-group><mixed-citation publication-type="journal"><person-group><name><surname>Varela-Jaramillo</surname><given-names>Andrea</given-names></name><name><surname>Streicher</surname><given-names>Jeffrey W.</given-names></name><name><surname>Venegas</surname><given-names>Pablo J.</given-names></name><name><surname>Ron</surname><given-names>Santiago R.</given-names></name></person-group><article-title>﻿Three new species of torrent treefrogs (<tp:taxon-name><tp:taxon-name-part taxon-name-part-type="order">Anura</tp:taxon-name-part></tp:taxon-name>, <tp:taxon-name><tp:taxon-name-part taxon-name-part-type="family">Hylidae</tp:taxon-name-part></tp:taxon-name>) of the <italic><tp:taxon-name><tp:taxon-name-part taxon-name-part-type="genus" reg="Hyloscirtus">Hyloscirtus</tp:taxon-name-part><tp:taxon-name-part taxon-name-part-type="species" reg="bogotensis">bogotensis</tp:taxon-name-part></tp:taxon-name></italic> group from the eastern Andean slopes and the biogeographic history of the genus</article-title><source>Zookeys</source><day>13</day><month>03</month><year>2025</year><volume>1231</volume><fpage>233</fpage><lpage>292</lpage><pub-id pub-id-type="doi">10.3897/zookeys.1231.124926</pub-id></mixed-citation></tp:treatment-meta><tp:nomenclature><label>﻿</label><tp:taxon-name>
                <object-id xmlns:xlink="http://www.w3.org/1999/xlink" content-type="arpha" xlink:type="simple">701B7DE6-18A6-5A56-9AFE-C2FD989D1980</object-id>
                <tp:taxon-name-part taxon-name-part-type="genus" reg="Hyloscirtus">Hyloscirtus</tp:taxon-name-part>
                <tp:taxon-name-part taxon-name-part-type="species" reg="maycu">maycu</tp:taxon-name-part>
                <object-id xmlns:xlink="http://www.w3.org/1999/xlink" content-type="zoobank" xlink:type="simple">https://zoobank.org/2E9E3BAC-DE92-4DB2-80C2-FCFBDDB7065E</object-id>
              </tp:taxon-name><tp:taxon-status xmlns:xlink="http://www.w3.org/1999/xlink" xlink:type="simple">sp. nov.</tp:taxon-status><xref ref-type="fig" rid="F5">Figs 5</xref><xref ref-type="fig" rid="F7">, 7</xref><xref ref-type="fig" rid="F9">, 9</xref><xref ref-type="fig" rid="F10">, 10</xref><xref ref-type="fig" rid="F11">, 11</xref><xref ref-type="fig" rid="F16">, 16</xref><xref ref-type="fig" rid="F17">, 17 Common name: Proposed standard English name: Maycu stream frog Proposed standard Spanish name: Rana de torrente de Maycu</xref></tp:nomenclature><tp:treatment-sec sec-type="type material" id="SECID0EFLAK"><title>Type material.</title><p><bold><italic>Holotype</italic></bold>. • <abbrev xmlns:xlink="http://www.w3.org/1999/xlink" xlink:title="group available from Museo de Zoología" id="ABBRID0EQLAK" xlink:type="simple">QCAZ</abbrev> 67087 (Figs <xref ref-type="fig" rid="F16">16</xref>, <xref ref-type="fig" rid="F17">17</xref>), field no. SC 56707, adult male from Ecuador, Provincia Zamora Chinchipe, Reserva Natural Maycu, plateau (<named-content xmlns:xlink="http://www.w3.org/1999/xlink" content-type="dwc:verbatimCoordinates" xlink:type="simple"><named-content content-type="geo-json" specific-use="{&#34;type&#34;:&#34;Point&#34;,&#34;coordinates&#34;:[-78.632600,-4.206700]}" id="NCID0E6LAK" xlink:type="simple">4.2067°S, 78.6326°W</named-content></named-content>), 882 m above sea level, collected by D. Almeida, K. Nusirquia, D. Núñez, D. Paucar, F. Hervas, J. Ortega, A. Achig, S. Pillajo, R. Gavilanez, and J. Mora on 27 February 2017. A 3D model of the holotype is available at the Sketchfab platform (<ext-link xmlns:xlink="http://www.w3.org/1999/xlink" xlink:href="https://skfb.ly/oSqqr" ext-link-type="uri" xlink:type="simple">https://skfb.ly/oSqqr</ext-link>). <bold><italic>Paratypes</italic></bold>. • All from Ecuador, Provincia Zamora Chinchipe. Collected with the holotype, <abbrev xmlns:xlink="http://www.w3.org/1999/xlink" xlink:title="group available from Museo de Zoología" id="ABBRID0EMMAK" xlink:type="simple">QCAZ</abbrev> 67081, 67086 adult females, <abbrev xmlns:xlink="http://www.w3.org/1999/xlink" xlink:title="group available from Museo de Zoología" id="ABBRID0EQMAK" xlink:type="simple">QCAZ</abbrev> 67082 adult male, <abbrev xmlns:xlink="http://www.w3.org/1999/xlink" xlink:title="group available from Museo de Zoología" id="ABBRID0EUMAK" xlink:type="simple">QCAZ</abbrev> 67084, 67085 juveniles, <abbrev xmlns:xlink="http://www.w3.org/1999/xlink" xlink:title="group available from Museo de Zoología" id="ABBRID0EYMAK" xlink:type="simple">QCAZ</abbrev> 67083 tadpole, 959–1219 m of elevation, collected on 23 and 25 February 2017 and 01 March 2017. Nuevo Paraíso, camp near Río Nangaritza, Cordillera del Oso (<named-content xmlns:xlink="http://www.w3.org/1999/xlink" content-type="dwc:verbatimCoordinates" xlink:type="simple"><named-content content-type="geo-json" specific-use="{&#34;type&#34;:&#34;Point&#34;,&#34;coordinates&#34;:[-78.813400,-4.444200]}" id="NCID0E6MAK" xlink:type="simple">4.4442°S, 78.8134°W</named-content></named-content>), 1127 m, <abbrev xmlns:xlink="http://www.w3.org/1999/xlink" xlink:title="group available from Museo de Zoología" id="ABBRID0EENAK" xlink:type="simple">QCAZ</abbrev> 68055 adult male, collected on 16 May 2017 by K. Nusirquia, Darwin Núñez, Andrea Calispa</p><fig id="F16" position="float" orientation="portrait"><object-id xmlns:xlink="http://www.w3.org/1999/xlink" content-type="doi" xlink:type="simple">10.3897/zookeys.1231.124926.figure16</object-id><object-id xmlns:xlink="http://www.w3.org/1999/xlink" content-type="arpha" xlink:type="simple">71A42E87-1B97-5202-81C2-546347289364</object-id><label>Figure 16.</label><caption><p>Variation of preserved specimens of <italic><tp:taxon-name><tp:taxon-name-part taxon-name-part-type="genus" reg="Hyloscirtus">Hyloscirtus</tp:taxon-name-part><tp:taxon-name-part taxon-name-part-type="species" reg="maycu">maycu</tp:taxon-name-part></tp:taxon-name></italic> sp. nov. Dorsal and ventral views. From left to right, first and second rows: <abbrev xmlns:xlink="http://www.w3.org/1999/xlink" xlink:title="group available from Museo de Zoología" id="ABBRID0E2NAK" xlink:type="simple">QCAZ</abbrev> 67087 (holotype, adult male), <abbrev xmlns:xlink="http://www.w3.org/1999/xlink" xlink:title="group available from Museo de Zoología" id="ABBRID0E6NAK" xlink:type="simple">QCAZ</abbrev> 67082, 68055 (adult males); third and fourth rows: <abbrev xmlns:xlink="http://www.w3.org/1999/xlink" xlink:title="group available from Museo de Zoología" id="ABBRID0EDOAK" xlink:type="simple">QCAZ</abbrev> 67081, 67086 (adult females). See Suppl. material <xref ref-type="supplementary-material" rid="S1">1</xref>: table S1 for locality information. All specimens are shown at the same scale.</p></caption><graphic xmlns:xlink="http://www.w3.org/1999/xlink" xlink:href="zookeys-1231-233_article-124926__-g016.jpg" position="float" orientation="portrait" xlink:type="simple" id="oo_1279274.jpg"><uri content-type="original_file" xlink:type="simple">https://binary.pensoft.net/fig/1279274</uri></graphic></fig><fig id="F17" position="float" orientation="portrait"><object-id xmlns:xlink="http://www.w3.org/1999/xlink" content-type="doi" xlink:type="simple">10.3897/zookeys.1231.124926.figure17</object-id><object-id xmlns:xlink="http://www.w3.org/1999/xlink" content-type="arpha" xlink:type="simple">731F505D-5272-5FF3-A0B8-288E77C87C76</object-id><label>Figure 17.</label><caption><p>Variation in life of <italic><tp:taxon-name><tp:taxon-name-part taxon-name-part-type="genus" reg="Hyloscirtus">Hyloscirtus</tp:taxon-name-part><tp:taxon-name-part taxon-name-part-type="species" reg="maycu">maycu</tp:taxon-name-part></tp:taxon-name></italic> sp. nov. Dorsolateral, lateral, and ventral views. From top to bottom: <abbrev xmlns:xlink="http://www.w3.org/1999/xlink" xlink:title="group available from Museo de Zoología" id="ABBRID0EDPAK" xlink:type="simple">QCAZ</abbrev> 67081 (adult female), <abbrev xmlns:xlink="http://www.w3.org/1999/xlink" xlink:title="group available from Museo de Zoología" id="ABBRID0EHPAK" xlink:type="simple">QCAZ</abbrev> 67082 (adult male), <abbrev xmlns:xlink="http://www.w3.org/1999/xlink" xlink:title="group available from Museo de Zoología" id="ABBRID0ELPAK" xlink:type="simple">QCAZ</abbrev> 67087 (holotype, adult male), <abbrev xmlns:xlink="http://www.w3.org/1999/xlink" xlink:title="group available from Museo de Zoología" id="ABBRID0EPPAK" xlink:type="simple">QCAZ</abbrev> 67086 (adult female).</p></caption><graphic xmlns:xlink="http://www.w3.org/1999/xlink" xlink:href="zookeys-1231-233_article-124926__-g017.jpg" position="float" orientation="portrait" xlink:type="simple" id="oo_1279275.jpg"><uri content-type="original_file" xlink:type="simple">https://binary.pensoft.net/fig/1279275</uri></graphic></fig></tp:treatment-sec><tp:treatment-sec sec-type="Definition" id="SECID0EYPAK"><title>Definition.</title><p>In this section, coloration and characters refer to preserved specimens unless otherwise mentioned. The definition and diagnosis are based on two adult females and three adult males. <italic><tp:taxon-name><tp:taxon-name-part taxon-name-part-type="genus" reg="Hyloscirtus">Hyloscirtus</tp:taxon-name-part><tp:taxon-name-part taxon-name-part-type="species" reg="maycu">maycu</tp:taxon-name-part></tp:taxon-name></italic> sp. nov. can be diagnosed by the combination of the following characters: (1) mean <abbrev xmlns:xlink="http://www.w3.org/1999/xlink" xlink:title="snout-vent length" id="ABBRID0EJQAK" xlink:type="simple">SVL</abbrev> 33.4 mm in adult males (range 31.9–34.2; <italic>n</italic> = 3) and mean <abbrev xmlns:xlink="http://www.w3.org/1999/xlink" xlink:title="snout-vent length" id="ABBRID0EPQAK" xlink:type="simple">SVL</abbrev> 42.7 mm in adult females (range 41.7–43.7; <italic>n</italic> = 2; Suppl. material <xref ref-type="supplementary-material" rid="S1">1</xref>: table S5; Fig. <xref ref-type="fig" rid="F7">7</xref>); (2) white supralabial stripe present or absent; (3) tympanum round, inconspicuous in males and distinct in females; supratympanic fold inconspicuous and unpigmented; (4) white ulnar and tarsal folds inconspicuous or conspicuous; (5) subarticular tubercles conspicuous, round and single, in hands and feet; (6) supernumerary tubercles inconspicuous in hands and feet; (7) calcar tubercle absent; (8) pericloacal spots well-defined; (9) all surfaces plain cream with a combination of black and white spots in the dorsum; (10) in life, dorsal surfaces and flanks olive green to crete with white spots and minute or thick black spots scattered over the body; axillar and inguinal regions blueish or mongoose; venter and posterior surfaces of thighs yellow; other ventral surfaces silver or greenish; bones and articulations blue; unpigmented pericloacal spots; webbing yellow orange; iris clam shell with thick dark pinkish to leather reticulations; (11) the advertisement call consists of a single note, with duration of 0.053 s (<italic>n</italic> = 1) and a dominant frequency of 2343.8 Hz and fundamental frequency of 1171.90 Hz. The call can be repeated consecutively from 10–13 times in a series of calls.</p></tp:treatment-sec><tp:treatment-sec sec-type="diagnosis" id="SECID0E6QAK"><title>Diagnosis.</title><p>Characters in this section pertain to preserved specimens unless otherwise noticed. Coloration refers to life specimens. The most similar species to <italic><tp:taxon-name><tp:taxon-name-part taxon-name-part-type="genus" reg="Hyloscirtus">H.</tp:taxon-name-part><tp:taxon-name-part taxon-name-part-type="species" reg="maycu">maycu</tp:taxon-name-part></tp:taxon-name></italic> sp. nov. living in the Amazon basin are <italic><tp:taxon-name><tp:taxon-name-part taxon-name-part-type="genus" reg="Hyloscirtus">Hyloscirtus</tp:taxon-name-part><tp:taxon-name-part taxon-name-part-type="species" reg="albopunctulatus">albopunctulatus</tp:taxon-name-part></tp:taxon-name></italic>, <italic><tp:taxon-name><tp:taxon-name-part taxon-name-part-type="genus" reg="Hyloscirtus">H.</tp:taxon-name-part><tp:taxon-name-part taxon-name-part-type="species" reg="elbakyanae">elbakyanae</tp:taxon-name-part></tp:taxon-name></italic> sp. nov., <italic><tp:taxon-name><tp:taxon-name-part taxon-name-part-type="genus" reg="Hyloscirtus">H.</tp:taxon-name-part><tp:taxon-name-part taxon-name-part-type="species" reg="dispersus">dispersus</tp:taxon-name-part></tp:taxon-name></italic> sp. nov., <italic><tp:taxon-name><tp:taxon-name-part taxon-name-part-type="genus" reg="Hyloscirtus">H.</tp:taxon-name-part><tp:taxon-name-part taxon-name-part-type="species" reg="phyllognathus">phyllognathus</tp:taxon-name-part></tp:taxon-name></italic>, and <italic><tp:taxon-name><tp:taxon-name-part taxon-name-part-type="genus" reg="Hyloscirtus">H.</tp:taxon-name-part><tp:taxon-name-part taxon-name-part-type="species" reg="torrenticola">torrenticola</tp:taxon-name-part></tp:taxon-name>. <tp:taxon-name><tp:taxon-name-part taxon-name-part-type="genus" reg="Hyloscirtus">Hyloscirtus</tp:taxon-name-part><tp:taxon-name-part taxon-name-part-type="species" reg="maycu">maycu</tp:taxon-name-part></tp:taxon-name></italic> sp. nov. differs by the absence of a supratympanic fold (present in <italic><tp:taxon-name><tp:taxon-name-part taxon-name-part-type="genus" reg="Hyloscirtus">H.</tp:taxon-name-part><tp:taxon-name-part taxon-name-part-type="species" reg="albopunctulatus">albopunctulatus</tp:taxon-name-part></tp:taxon-name></italic> and <italic><tp:taxon-name><tp:taxon-name-part taxon-name-part-type="genus" reg="Hyloscirtus">H.</tp:taxon-name-part><tp:taxon-name-part taxon-name-part-type="species" reg="dispersus">dispersus</tp:taxon-name-part></tp:taxon-name></italic> sp. nov.), an inconspicuous tarsal fold (present and thick in <italic><tp:taxon-name><tp:taxon-name-part taxon-name-part-type="genus" reg="Hyloscirtus">H.</tp:taxon-name-part><tp:taxon-name-part taxon-name-part-type="species" reg="albopunctulatus">albopunctulatus</tp:taxon-name-part></tp:taxon-name></italic>, <italic><tp:taxon-name><tp:taxon-name-part taxon-name-part-type="genus" reg="Hyloscirtus">H.</tp:taxon-name-part><tp:taxon-name-part taxon-name-part-type="species" reg="phyllognathus">phyllognathus</tp:taxon-name-part></tp:taxon-name></italic>, and <italic><tp:taxon-name><tp:taxon-name-part taxon-name-part-type="genus" reg="Hyloscirtus">H.</tp:taxon-name-part><tp:taxon-name-part taxon-name-part-type="species" reg="torrenticola">torrenticola</tp:taxon-name-part></tp:taxon-name></italic>), conspicuous subarticular tubercles in hands and feet (small to inconspicuous in hands and feet in <italic><tp:taxon-name><tp:taxon-name-part taxon-name-part-type="genus" reg="Hyloscirtus">H.</tp:taxon-name-part><tp:taxon-name-part taxon-name-part-type="species" reg="albopunctulatus">albopunctulatus</tp:taxon-name-part></tp:taxon-name></italic>; Fig. <xref ref-type="fig" rid="F11">11</xref>), inconspicuous supernumerary tubercles in hands and feet (conspicuous in hands in <italic><tp:taxon-name><tp:taxon-name-part taxon-name-part-type="genus" reg="Hyloscirtus">H.</tp:taxon-name-part><tp:taxon-name-part taxon-name-part-type="species" reg="dispersus">dispersus</tp:taxon-name-part></tp:taxon-name></italic> sp. nov.), pericloacal spots ill-defined or absent (well-defined in <italic><tp:taxon-name><tp:taxon-name-part taxon-name-part-type="genus" reg="Hyloscirtus">H.</tp:taxon-name-part><tp:taxon-name-part taxon-name-part-type="species" reg="albopunctulatus">albopunctulatus</tp:taxon-name-part></tp:taxon-name></italic> and <italic><tp:taxon-name><tp:taxon-name-part taxon-name-part-type="genus" reg="Hyloscirtus">H.</tp:taxon-name-part><tp:taxon-name-part taxon-name-part-type="species" reg="phyllognathus">phyllognathus</tp:taxon-name-part></tp:taxon-name></italic>), an absent calcar tubercle (present in <italic><tp:taxon-name><tp:taxon-name-part taxon-name-part-type="genus" reg="Hyloscirtus">H.</tp:taxon-name-part><tp:taxon-name-part taxon-name-part-type="species" reg="dispersus">dispersus</tp:taxon-name-part></tp:taxon-name></italic> sp. nov. and <italic><tp:taxon-name><tp:taxon-name-part taxon-name-part-type="genus" reg="Hyloscirtus">H.</tp:taxon-name-part><tp:taxon-name-part taxon-name-part-type="species" reg="phyllognathus">phyllognathus</tp:taxon-name-part></tp:taxon-name></italic>), and a clam iris with dark pinkish or leather reticulations (a clam shell iris with black or sand dune reticulations in <italic><tp:taxon-name><tp:taxon-name-part taxon-name-part-type="genus" reg="Hyloscirtus">H.</tp:taxon-name-part><tp:taxon-name-part taxon-name-part-type="species" reg="albopunctulatus">albopunctulatus</tp:taxon-name-part></tp:taxon-name></italic> and a bronze iris in <italic><tp:taxon-name><tp:taxon-name-part taxon-name-part-type="genus" reg="Hyloscirtus">H.</tp:taxon-name-part><tp:taxon-name-part taxon-name-part-type="species" reg="torrenticola">torrenticola</tp:taxon-name-part></tp:taxon-name></italic>, Fig. <xref ref-type="fig" rid="F12">12</xref>). Although our sample size is small, the available evidence indicates that <italic><tp:taxon-name><tp:taxon-name-part taxon-name-part-type="genus" reg="Hyloscirtus">H.</tp:taxon-name-part><tp:taxon-name-part taxon-name-part-type="species" reg="maycu">maycu</tp:taxon-name-part></tp:taxon-name></italic> sp. nov. differs from <italic><tp:taxon-name><tp:taxon-name-part taxon-name-part-type="genus" reg="Hyloscirtus">H.</tp:taxon-name-part><tp:taxon-name-part taxon-name-part-type="species" reg="elbakyanae">elbakyanae</tp:taxon-name-part></tp:taxon-name></italic> sp. nov. by its smaller size (Fig. <xref ref-type="fig" rid="F7">7</xref>).</p><p>The advertisement call of <italic><tp:taxon-name><tp:taxon-name-part taxon-name-part-type="genus" reg="Hyloscirtus">H.</tp:taxon-name-part><tp:taxon-name-part taxon-name-part-type="species" reg="maycu">maycu</tp:taxon-name-part></tp:taxon-name></italic> sp. nov. has a rise time of 0.8 s (longer in <italic><tp:taxon-name><tp:taxon-name-part taxon-name-part-type="genus" reg="Hyloscirtus">H.</tp:taxon-name-part><tp:taxon-name-part taxon-name-part-type="species" reg="albopunctulatus">albopunctulatus</tp:taxon-name-part></tp:taxon-name></italic> with 2.28 ± 0.80 s and shorter in <italic><tp:taxon-name><tp:taxon-name-part taxon-name-part-type="genus" reg="Hyloscirtus">H.</tp:taxon-name-part><tp:taxon-name-part taxon-name-part-type="species" reg="elbakyanae">elbakyanae</tp:taxon-name-part></tp:taxon-name></italic> sp. nov. with 0.57 ± 0.05 s and in <italic><tp:taxon-name><tp:taxon-name-part taxon-name-part-type="genus" reg="Hyloscirtus">H.</tp:taxon-name-part><tp:taxon-name-part taxon-name-part-type="species" reg="torrenticola">torrenticola</tp:taxon-name-part></tp:taxon-name></italic> with 0.16 ± 0.017 s), a dominant frequency of 2343.8 Hz and a fundamental frequency of 1171.9 Hz (higher dominant frequency in <italic><tp:taxon-name><tp:taxon-name-part taxon-name-part-type="genus" reg="Hyloscirtus">H.</tp:taxon-name-part><tp:taxon-name-part taxon-name-part-type="species" reg="dispersus">dispersus</tp:taxon-name-part></tp:taxon-name></italic> sp. nov. of 2795.41 ± 138.68 Hz and fundamental frequency of 2700.63 ± 195.66 Hz). <italic><tp:taxon-name><tp:taxon-name-part taxon-name-part-type="genus" reg="Hyloscirtus">Hyloscirtus</tp:taxon-name-part><tp:taxon-name-part taxon-name-part-type="species" reg="torrenticola">torrenticola</tp:taxon-name-part></tp:taxon-name></italic> also has a higher dominant frequency of 2743.79 ± 48.22 Hz and a fundamental frequency of 2743.75 ± 48.16 Hz. <italic><tp:taxon-name><tp:taxon-name-part taxon-name-part-type="genus" reg="Hyloscirtus">Hyloscirtus</tp:taxon-name-part><tp:taxon-name-part taxon-name-part-type="species" reg="maycu">maycu</tp:taxon-name-part></tp:taxon-name></italic> sp. nov. has a call duration of 0.053 s (longer in <italic><tp:taxon-name><tp:taxon-name-part taxon-name-part-type="genus" reg="Hyloscirtus">H.</tp:taxon-name-part><tp:taxon-name-part taxon-name-part-type="species" reg="dispersus">dispersus</tp:taxon-name-part></tp:taxon-name></italic> sp. nov. of 0.11 ± 0.015 s) (Table <xref ref-type="table" rid="T4">4</xref>, Fig. <xref ref-type="fig" rid="F9">9</xref>; <xref ref-type="bibr" rid="B61">Melin 1941</xref>; <xref ref-type="bibr" rid="B23">Duellman and Altig 1978</xref>; <xref ref-type="bibr" rid="B80">Rivera-Correa 2016</xref>).</p><p>Additionally, <italic><tp:taxon-name><tp:taxon-name-part taxon-name-part-type="genus" reg="Hyloscirtus">H.</tp:taxon-name-part><tp:taxon-name-part taxon-name-part-type="species" reg="maycu">maycu</tp:taxon-name-part></tp:taxon-name></italic> sp. nov. inhabits elevations between 882 and 1183 m, while <italic><tp:taxon-name><tp:taxon-name-part taxon-name-part-type="genus" reg="Hyloscirtus">H.</tp:taxon-name-part><tp:taxon-name-part taxon-name-part-type="species" reg="elbakyanae">elbakyanae</tp:taxon-name-part></tp:taxon-name></italic> sp. nov. lives lower between 214 and 622 m and in wetter and warmer environments (Figs <xref ref-type="fig" rid="F5">5</xref>, <xref ref-type="fig" rid="F10">10</xref>).</p></tp:treatment-sec><tp:treatment-sec sec-type="description" id="SECID0EQ4AK"><title>Description of the holotype.</title><p>Description of characters based on the preserved specimen. Adult male (Figs <xref ref-type="fig" rid="F16">16</xref>, <xref ref-type="fig" rid="F17">17</xref>). Measurements (in mm): <abbrev xmlns:xlink="http://www.w3.org/1999/xlink" xlink:title="snout-vent length" id="ABBRID0E54AK" xlink:type="simple">SVL</abbrev> 34.1; foot length 13.9, head length 9.7, head width 10.2, eye diameter 3.0, tympanum diameter 2.0, tibia length 17.2, femur length 17.2, internarial distance 3.1, inter-orbital distance 4.9. Head wider than long; body slender; snout rounded in dorsal and lateral view; distance from nostril to eye same as diameter of eye; canthus rostralis distinct; loreal region convex; internarial region slightly curved; top of the head slightly concave; nostrils not protuberant, round, directed anterolaterally; lips rounded, not flared; interorbital area slightly concave, longer than upper eyelid; tympanum and tympanic fold inconspicuous; tympanic annulus absent; tympanic membrane absent; mental gland present, diamond-shaped, well defined, extending ~ 1/3 the size of the head; dentigerous processes of vomers slightly curved, transversal and posterior to ovoid choanae, each process narrowly separated from each other and bearing five teeth each; tongue cordiform, widely attached to mouth floor; vocal slits and subgular vocal sac present.</p><p>Forearms slender; axillary membrane absent; fingers bearing dermal fringes and rounded discs; relative lengths of fingers I &lt; II &lt; IV &lt; III; webbing formula I basal II 2–—3– III 2<sup>+</sup>—2–IV; subarticular tubercles prominent, round, single; supernumerary tubercles small; thenar tubercle absent; palmar tubercle small; prepollex present, not modified as a spine; nuptial pads absent; ulnar tubercles absent; outer ulnar fold present. Hindlimbs slender; toes bearing dermal fringes and rounded discs; relative length of toes I &lt; II &lt; III &lt; V &lt; IV; extensive toe webbing, formula I 1–—2– II 1<sup>+</sup>—2– III 1<sup>+</sup>—2– IV 2–—1<sup>+</sup> V; outer tarsal fold present; tarsal tubercles absent; calcar tubercle absent; subarticular tubercles conspicuous, round and single; supernumerary tubercles inconspicuous; inner metatarsal tubercle present and round, outer absent. Skin on dorsum, flanks, dorsal and ventral surfaces of limbs, thighs, and venter smooth; cloacal opening directed posteriorly at upper level of thighs; cloacal fold thick.</p></tp:treatment-sec><tp:treatment-sec sec-type="Color of holotype in preservative" id="SECID0EM5AK"><title>Color of holotype in preservative</title><p>(Fig. <xref ref-type="fig" rid="F16">16</xref>). Dorsal surfaces of the head, dorsum, flanks, and limbs cream with few minute black and white spots scattered through the body. Venter, throat, and ventral surfaces of limbs plain cream. Mental gland pale cream. White supralabial stripe absent. Ulnar, tarsal, and cloacal folds white. Webbing cream. Other details are shown in Fig. <xref ref-type="fig" rid="F16">16</xref>.</p></tp:treatment-sec><tp:treatment-sec sec-type="Color of holotype in life" id="SECID0E15AK"><title>Color of holotype in life</title><p>(Fig. <xref ref-type="fig" rid="F17">17</xref>). Based on digital photographs. Dorsal surfaces and flanks olive green with white spots and minute black spots and a few dispersed black marks. Head darker brown, probably because of the high accumulation of minute black spots. Venter and posterior surface of thighs yellow. Axillar and inguinal regions and other ventral surfaces greenish white. Yellowish mental gland. Ulnar, tarsal, and cloacal folds white. Webbing yellow orange. Iris clam shell with leather reticulations.</p></tp:treatment-sec><tp:treatment-sec sec-type="variation" id="SECID0EE6AK"><title>Variation.</title><p>Dorsal and ventral variation of adult specimens is illustrated on Fig. <xref ref-type="fig" rid="F16">16</xref> (in preservative) and Fig. <xref ref-type="fig" rid="F17">17</xref> (in life). In preservative, dorsum varies from cream with white spots scattered throughout the body and limbs with minute and thick darker brownish black spots scattered across the entire body and limbs (e.g., <abbrev xmlns:xlink="http://www.w3.org/1999/xlink" xlink:title="group available from Museo de Zoología" id="ABBRID0ES6AK" xlink:type="simple">QCAZ</abbrev> 67081) or accumulated in the anterior part of the body (e.g., <abbrev xmlns:xlink="http://www.w3.org/1999/xlink" xlink:title="group available from Museo de Zoología" id="ABBRID0EW6AK" xlink:type="simple">QCAZ</abbrev> 67086) to darker cream with scattered spots dispersed in the body and limbs and minute black spots covering the dorsum (e.g., <abbrev xmlns:xlink="http://www.w3.org/1999/xlink" xlink:title="group available from Museo de Zoología" id="ABBRID0E16AK" xlink:type="simple">QCAZ</abbrev> 67082) or barely visible minute black spots and a few black marks in the anterior part of the body (e.g., <abbrev xmlns:xlink="http://www.w3.org/1999/xlink" xlink:title="group available from Museo de Zoología" id="ABBRID0E56AK" xlink:type="simple">QCAZ</abbrev> 68055). Venter varies from paler (e.g., <abbrev xmlns:xlink="http://www.w3.org/1999/xlink" xlink:title="group available from Museo de Zoología" id="ABBRID0ECABK" xlink:type="simple">QCAZ</abbrev> 67086) to darker cream (e.g., <abbrev xmlns:xlink="http://www.w3.org/1999/xlink" xlink:title="group available from Museo de Zoología" id="ABBRID0EGABK" xlink:type="simple">QCAZ</abbrev> 68055). White supralabial stripe varies from absent (e.g., <abbrev xmlns:xlink="http://www.w3.org/1999/xlink" xlink:title="group available from Museo de Zoología" id="ABBRID0EKABK" xlink:type="simple">QCAZ</abbrev> 67082), ill-defined (e.g., <abbrev xmlns:xlink="http://www.w3.org/1999/xlink" xlink:title="group available from Museo de Zoología" id="ABBRID0EOABK" xlink:type="simple">QCAZ</abbrev> 67081) to well-defined (e.g., <abbrev xmlns:xlink="http://www.w3.org/1999/xlink" xlink:title="group available from Museo de Zoología" id="ABBRID0ESABK" xlink:type="simple">QCAZ</abbrev> 67086).</p><p>In life (Fig. <xref ref-type="fig" rid="F17">17</xref>), dorsum varies from olive green with scattered white spots throughout the body and limbs with thick black spots in the body and limbs (e.g., <abbrev xmlns:xlink="http://www.w3.org/1999/xlink" xlink:title="group available from Museo de Zoología" id="ABBRID0E3ABK" xlink:type="simple">QCAZ</abbrev> 67081) or few black marks in the body (e.g., <abbrev xmlns:xlink="http://www.w3.org/1999/xlink" xlink:title="group available from Museo de Zoología" id="ABBRID0EABBK" xlink:type="simple">QCAZ</abbrev> 67082) to paler olive green with spread white marks covering the entire body and limbs and few black marks in the mid part of the body (e.g., <abbrev xmlns:xlink="http://www.w3.org/1999/xlink" xlink:title="group available from Museo de Zoología" id="ABBRID0EEBBK" xlink:type="simple">QCAZ</abbrev> 67086). Axillar and inguinal regions vary from blue (e.g., <abbrev xmlns:xlink="http://www.w3.org/1999/xlink" xlink:title="group available from Museo de Zoología" id="ABBRID0EIBBK" xlink:type="simple">QCAZ</abbrev> 67081) to whitish. Ventral surfaces besides venter and posterior thighs vary from greenish (e.g., <abbrev xmlns:xlink="http://www.w3.org/1999/xlink" xlink:title="group available from Museo de Zoología" id="ABBRID0EMBBK" xlink:type="simple">QCAZ</abbrev> 67081) to whitish (e.g., <abbrev xmlns:xlink="http://www.w3.org/1999/xlink" xlink:title="group available from Museo de Zoología" id="ABBRID0EQBBK" xlink:type="simple">QCAZ</abbrev> 67082). A white supralabial stripe is present (e.g., <abbrev xmlns:xlink="http://www.w3.org/1999/xlink" xlink:title="group available from Museo de Zoología" id="ABBRID0EUBBK" xlink:type="simple">QCAZ</abbrev> 67086) or absent (e.g., <abbrev xmlns:xlink="http://www.w3.org/1999/xlink" xlink:title="group available from Museo de Zoología" id="ABBRID0EYBBK" xlink:type="simple">QCAZ</abbrev> 67082). Iris varies from clam shell with thin leather reticulations (e.g., <abbrev xmlns:xlink="http://www.w3.org/1999/xlink" xlink:title="group available from Museo de Zoología" id="ABBRID0E3BBK" xlink:type="simple">QCAZ</abbrev> 67086), thick pinkish reticulations (e.g., <abbrev xmlns:xlink="http://www.w3.org/1999/xlink" xlink:title="group available from Museo de Zoología" id="ABBRID0EACBK" xlink:type="simple">QCAZ</abbrev> 67081) or thick leather reticulations (e.g., <abbrev xmlns:xlink="http://www.w3.org/1999/xlink" xlink:title="group available from Museo de Zoología" id="ABBRID0EECBK" xlink:type="simple">QCAZ</abbrev> 67082).</p></tp:treatment-sec><tp:treatment-sec sec-type="distribution" id="SECID0EICBK"><title>Distribution and natural history.</title><p><italic><tp:taxon-name><tp:taxon-name-part taxon-name-part-type="genus" reg="Hyloscirtus">Hyloscirtus</tp:taxon-name-part><tp:taxon-name-part taxon-name-part-type="species" reg="maycu">maycu</tp:taxon-name-part></tp:taxon-name></italic> sp. nov. is known only from its type locality in Provincia Morona Santiago and one locality in Provincia Zamora Chinchipe (airline distance 32 km), at elevations between 882 and 1183 m, on the foothills of Cordillera del Cóndor, in Ecuador (Fig. <xref ref-type="fig" rid="F5">5</xref>). Biogeographic region is Eastern Lower Montane Forest (<xref ref-type="bibr" rid="B85">Ron et al. 2022</xref>). This species lives in primary and secondary forests. They are nocturnal and associated with ravines and streams. Males call from vegetation up to 2 m high, on the edge of the streams. One individual was recorded calling under a rock, and another on a rock in a ravine with low flow. A metamorph was found (in March) on an island of rock in the middle of a stream, suggesting that its tadpoles develop in streams, like other <italic><tp:taxon-name><tp:taxon-name-part taxon-name-part-type="genus" reg="Hyloscirtus">Hyloscirtus</tp:taxon-name-part></tp:taxon-name></italic>. A tadpole (<abbrev xmlns:xlink="http://www.w3.org/1999/xlink" xlink:title="group available from Museo de Zoología" id="ABBRID0EIDBK" xlink:type="simple">QCAZ</abbrev> 67083) was found on a pool next to a stream in February.</p></tp:treatment-sec><tp:treatment-sec sec-type="Advertisement call" id="SECID0EMDBK"><title>Advertisement call.</title><p>We analyzed five calls from one individual (<abbrev xmlns:xlink="http://www.w3.org/1999/xlink" xlink:title="group available from Museo de Zoología" id="ABBRID0ESDBK" xlink:type="simple">QCAZ</abbrev> 67087) from Reserva Natural Maycu, Provincia Zamora Chinchipe, 27 February 2017, recorded by J. Ortega. The advertisement call consists of a single tonal note, repeated 10–13 times in a series of calls (Fig. <xref ref-type="fig" rid="F9">9B</xref>). Average call duration is 0.053 s with an average inter-call interval of 0.09 s. The average dominant frequency of the call is 2343.8 Hz. Other call parameters are listed in Table <xref ref-type="table" rid="T4">4</xref>.</p></tp:treatment-sec><tp:treatment-sec sec-type="conservation status" id="SECID0E5DBK"><title>Conservation status.</title><p>The distribution polygon of <italic><tp:taxon-name><tp:taxon-name-part taxon-name-part-type="genus" reg="Hyloscirtus">H.</tp:taxon-name-part><tp:taxon-name-part taxon-name-part-type="species" reg="maycu">maycu</tp:taxon-name-part></tp:taxon-name></italic> sp. nov. is 54.8 km<sup>2</sup> (based on two localities). Its distribution range is small but overlaps with a protected area, Reserva Natural Maycu; however, it is also found in Cordillera del Cóndor, an area severely fragmented by deforestation due to agriculture, cattle raising, and threatened mining activities. In response to its distribution range being less than 20000 km2 and by having less than 10 known localities, we propose assigning <italic><tp:taxon-name><tp:taxon-name-part taxon-name-part-type="genus" reg="Hyloscirtus">H.</tp:taxon-name-part><tp:taxon-name-part taxon-name-part-type="species" reg="maycu">maycu</tp:taxon-name-part></tp:taxon-name></italic> sp. nov. to the Red List category Vulnerable c (VU B1a).</p></tp:treatment-sec><tp:treatment-sec sec-type="etymology" id="SECID0E3EBK"><title>Etymology.</title><p>The specific epithet <italic><tp:taxon-name><tp:taxon-name-part taxon-name-part-type="genus" reg="Hyloscirtus"/><tp:taxon-name-part taxon-name-part-type="species" reg="maycu">maycu</tp:taxon-name-part></tp:taxon-name></italic> is used as a noun in apposition and refers to the type locality of the species, a protected area in Ecuador named Reserva Natural Maycu, managed by the NGO Naturaleza y Cultura Internacional. “Maycu” seems to be a derivation of the Shuar word “Maycua” or “Maycuwa”, which the Shuar people use to refer to some species of small trees of the genus <italic><tp:taxon-name><tp:taxon-name-part taxon-name-part-type="genus" reg="Brugmansia">Brugmansia</tp:taxon-name-part></tp:taxon-name></italic> (angel’s trumpet). The southern border of the Reserve has been invaded by illegal miners and provides an additional example of the threat that mining represents for biodiversity conservation (F. Serrano, in litt.).</p></tp:treatment-sec><tp:treatment-sec><!--Section generated to contain objects referenced in tp:taxon-treatment.--><fig id="F5" position="float" orientation="portrait"><object-id xmlns:xlink="http://www.w3.org/1999/xlink" content-type="doi" xlink:type="simple">10.3897/zookeys.1231.124926.figure5</object-id><object-id xmlns:xlink="http://www.w3.org/1999/xlink" content-type="arpha" xlink:type="simple">14598931-90C1-5F70-AFCF-105D42F42457</object-id><label>Figure 5.</label><caption><p>Geographic distribution of Amazonian species of the <italic><tp:taxon-name><tp:taxon-name-part taxon-name-part-type="genus" reg="Hyloscirtus">Hyloscirtus</tp:taxon-name-part><tp:taxon-name-part taxon-name-part-type="species" reg="bogotensis">bogotensis</tp:taxon-name-part></tp:taxon-name></italic> group. Stars represent the type locality of <italic><tp:taxon-name><tp:taxon-name-part taxon-name-part-type="genus" reg="Hyloscirtus">H.</tp:taxon-name-part><tp:taxon-name-part taxon-name-part-type="species" reg="albopunctulatus">albopunctulatus</tp:taxon-name-part></tp:taxon-name></italic>, <italic><tp:taxon-name><tp:taxon-name-part taxon-name-part-type="genus" reg="Hyloscirtus">H.</tp:taxon-name-part><tp:taxon-name-part taxon-name-part-type="species" reg="phyllognathus">phyllognathus</tp:taxon-name-part></tp:taxon-name></italic> and <italic><tp:taxon-name><tp:taxon-name-part taxon-name-part-type="genus" reg="Hyloscirtus">H.</tp:taxon-name-part><tp:taxon-name-part taxon-name-part-type="species" reg="torrenticola">torrenticola</tp:taxon-name-part></tp:taxon-name></italic>. Symbol colors in the map match those of the lineages in the phylogeny. Boxplot comparing the elevational ranges are shown, which excludes <italic><tp:taxon-name><tp:taxon-name-part taxon-name-part-type="genus" reg="Hyloscirtus">H.</tp:taxon-name-part><tp:taxon-name-part taxon-name-part-type="species" reg="phyllognathus">phyllognathus</tp:taxon-name-part></tp:taxon-name></italic> and <italic><tp:taxon-name><tp:taxon-name-part taxon-name-part-type="genus" reg="Hyloscirtus">H.</tp:taxon-name-part><tp:taxon-name-part taxon-name-part-type="species" reg="torrenticola">torrenticola</tp:taxon-name-part></tp:taxon-name></italic> due to the small sample.</p></caption><graphic xmlns:xlink="http://www.w3.org/1999/xlink" xlink:href="zookeys-1231-233_article-124926__-g005.jpg" position="float" orientation="portrait" xlink:type="simple" id="oo_1279263.jpg"><uri content-type="original_file" xlink:type="simple">https://binary.pensoft.net/fig/1279263</uri></graphic></fig><fig id="F7" position="float" orientation="portrait"><object-id xmlns:xlink="http://www.w3.org/1999/xlink" content-type="doi" xlink:type="simple">10.3897/zookeys.1231.124926.figure7</object-id><object-id xmlns:xlink="http://www.w3.org/1999/xlink" content-type="arpha" xlink:type="simple">9E66A8A8-EC78-54A9-8F22-8B17AF66A1E1</object-id><label>Figure 7.</label><caption><p>Boxplot of the snout-vent length (<abbrev xmlns:xlink="http://www.w3.org/1999/xlink" xlink:title="snout-vent length" id="ABBRID0EMMCI" xlink:type="simple">SVL</abbrev>) comparison analysis. <abbrev xmlns:xlink="http://www.w3.org/1999/xlink" xlink:title="snout-vent length" id="ABBRID0EQMCI" xlink:type="simple">SVL</abbrev> measurements of adult males and females of <italic><tp:taxon-name><tp:taxon-name-part taxon-name-part-type="genus" reg="Hyloscirtus">Hyloscirtus</tp:taxon-name-part><tp:taxon-name-part taxon-name-part-type="species" reg="albopunctulatus">albopunctulatus</tp:taxon-name-part></tp:taxon-name></italic>, <italic><tp:taxon-name><tp:taxon-name-part taxon-name-part-type="genus" reg="Hyloscirtus">H.</tp:taxon-name-part><tp:taxon-name-part taxon-name-part-type="species" reg="maycu">maycu</tp:taxon-name-part></tp:taxon-name></italic> sp. nov., <italic><tp:taxon-name><tp:taxon-name-part taxon-name-part-type="genus" reg="Hyloscirtus">H.</tp:taxon-name-part><tp:taxon-name-part taxon-name-part-type="species" reg="elbakyanae">elbakyanae</tp:taxon-name-part></tp:taxon-name></italic> sp. nov., <italic><tp:taxon-name><tp:taxon-name-part taxon-name-part-type="genus" reg="Hyloscirtus">H.</tp:taxon-name-part><tp:taxon-name-part taxon-name-part-type="species" reg="dispersus">dispersus</tp:taxon-name-part></tp:taxon-name></italic> sp. nov., and <italic><tp:taxon-name><tp:taxon-name-part taxon-name-part-type="genus" reg="Hyloscirtus">H.</tp:taxon-name-part><tp:taxon-name-part taxon-name-part-type="species" reg="phyllognathus">phyllognathus</tp:taxon-name-part></tp:taxon-name></italic>. The line in the middle of the box represents the median and the upper and lower ends of the box are the 75% and 25% quartiles, respectively.</p></caption><graphic xmlns:xlink="http://www.w3.org/1999/xlink" xlink:href="zookeys-1231-233_article-124926__-g007.jpg" position="float" orientation="portrait" xlink:type="simple" id="oo_1279265.jpg"><uri content-type="original_file" xlink:type="simple">https://binary.pensoft.net/fig/1279265</uri></graphic></fig><fig id="F9" position="float" orientation="portrait"><object-id xmlns:xlink="http://www.w3.org/1999/xlink" content-type="doi" xlink:type="simple">10.3897/zookeys.1231.124926.figure9</object-id><object-id xmlns:xlink="http://www.w3.org/1999/xlink" content-type="arpha" xlink:type="simple">FCC57C10-F48D-5807-AFC2-C5BFA10980F2</object-id><label>Figure 9.</label><caption><p>Advertisement calls of Amazonian species of the <italic><tp:taxon-name><tp:taxon-name-part taxon-name-part-type="genus" reg="Hyloscirtus">Hyloscirtus</tp:taxon-name-part><tp:taxon-name-part taxon-name-part-type="species" reg="bogotensis">bogotensis</tp:taxon-name-part></tp:taxon-name></italic> species group. Oscillograms above with their corresponding spectrograms below are shown for each species.</p></caption><graphic xmlns:xlink="http://www.w3.org/1999/xlink" xlink:href="zookeys-1231-233_article-124926__-g009.jpg" position="float" orientation="portrait" xlink:type="simple" id="oo_1279267.jpg"><uri content-type="original_file" xlink:type="simple">https://binary.pensoft.net/fig/1279267</uri></graphic></fig><fig id="F10" position="float" orientation="portrait"><object-id xmlns:xlink="http://www.w3.org/1999/xlink" content-type="doi" xlink:type="simple">10.3897/zookeys.1231.124926.figure10</object-id><object-id xmlns:xlink="http://www.w3.org/1999/xlink" content-type="arpha" xlink:type="simple">92A9A99C-5561-5891-B985-60FA1313AE7D</object-id><label>Figure 10.</label><caption><p>Principal components (PC) of the environmental envelope analysis. Eight environmental variables were analyzed of localities of <italic><tp:taxon-name><tp:taxon-name-part taxon-name-part-type="genus" reg="Hyloscirtus">Hyloscirtus</tp:taxon-name-part><tp:taxon-name-part taxon-name-part-type="species" reg="albopunctulatus">albopunctulatus</tp:taxon-name-part></tp:taxon-name></italic>, <italic><tp:taxon-name><tp:taxon-name-part taxon-name-part-type="genus" reg="Hyloscirtus">H.</tp:taxon-name-part><tp:taxon-name-part taxon-name-part-type="species" reg="maycu">maycu</tp:taxon-name-part></tp:taxon-name></italic> sp. nov., <italic><tp:taxon-name><tp:taxon-name-part taxon-name-part-type="genus" reg="Hyloscirtus">H.</tp:taxon-name-part><tp:taxon-name-part taxon-name-part-type="species" reg="elbakyanae">elbakyanae</tp:taxon-name-part></tp:taxon-name></italic> sp. nov., <italic><tp:taxon-name><tp:taxon-name-part taxon-name-part-type="genus" reg="Hyloscirtus">H.</tp:taxon-name-part><tp:taxon-name-part taxon-name-part-type="species" reg="dispersus">dispersus</tp:taxon-name-part></tp:taxon-name></italic> sp. nov., <italic><tp:taxon-name><tp:taxon-name-part taxon-name-part-type="genus" reg="Hyloscirtus">H.</tp:taxon-name-part><tp:taxon-name-part taxon-name-part-type="species" reg="phyllognathus">phyllognathus</tp:taxon-name-part></tp:taxon-name></italic> sensu stricto, <tp:taxon-name><tp:taxon-name-part taxon-name-part-type="genus" reg="Hyloscirtus">H.</tp:taxon-name-part></tp:taxon-name> UCS 1 an individual from Lineage F (UCS 2), and <italic><tp:taxon-name><tp:taxon-name-part taxon-name-part-type="genus" reg="Hyloscirtus">H.</tp:taxon-name-part><tp:taxon-name-part taxon-name-part-type="species" reg="torrenticola">torrenticola</tp:taxon-name-part></tp:taxon-name></italic> sensu stricto. Normal data ellipses are shown by group. The contribution of each principal component to explain total variation is shown in parentheses. The results of the PC analysis are shown in Suppl. material <xref ref-type="supplementary-material" rid="S1">1</xref>: table S8.</p></caption><graphic xmlns:xlink="http://www.w3.org/1999/xlink" xlink:href="zookeys-1231-233_article-124926__-g010.jpg" position="float" orientation="portrait" xlink:type="simple" id="oo_1279268.jpg"><uri content-type="original_file" xlink:type="simple">https://binary.pensoft.net/fig/1279268</uri></graphic></fig><supplementary-material xmlns:xlink="http://www.w3.org/1999/xlink" id="S1" position="float" orientation="portrait" xlink:type="simple"><object-id content-type="doi" xlink:type="simple">10.3897/zookeys.1231.124926.suppl1</object-id><object-id content-type="arpha" xlink:type="simple">DFA8F69C-9DBC-575B-9A76-47C4D1659B5C</object-id><label>Supplementary material 1</label><caption><p>Additional information</p></caption><statement content-type="dataType"><label>Data type</label><p>doc</p></statement><statement content-type="notes"><label>Explanation note</label><p><bold>table S1.</bold> Taxon, voucher number, locality and GenBank data of the species included in the Sanger-based phylogenetic analysis. <bold>table S2.</bold> Details of the preferred partitions found with their best substitution models under Partition Finder and Model Find searches. <bold>table S3.</bold> Sequences for complete gene 16S, obtained from GenBank and amplified in this study. <bold>table S4.</bold> Examined specimens for the morphological analysis include the voucher number, sex of the specimen and the hosting museum. <bold>table S5.</bold> Measurements (in mm) of specimens of <italic><tp:taxon-name><tp:taxon-name-part taxon-name-part-type="genus" reg="Hyloscirtus">Hyloscirtus</tp:taxon-name-part></tp:taxon-name></italic>. <bold>table S6.</bold> Character loadings and eigenvalues for Principal Components (PC I, II and III) of the morphology analysis. <bold>table S7.</bold> Character loadings and eigenvalues for Principal Components (PC I–II) of the acoustic analysis. <bold>table S8.</bold> Character loadings and eigenvalues for Principal Components (PC I–II) of the environmental analysis. <bold>table S9.</bold> Additional specimens examined. <bold>fig. S1.</bold> Map showing the current distribution range known for <italic><tp:taxon-name><tp:taxon-name-part taxon-name-part-type="genus" reg="Hyloscirtus">H.</tp:taxon-name-part><tp:taxon-name-part taxon-name-part-type="species" reg="albopunctulatus">albopunctulatus</tp:taxon-name-part></tp:taxon-name></italic>, <italic><tp:taxon-name><tp:taxon-name-part taxon-name-part-type="genus" reg="Hyloscirtus">H.</tp:taxon-name-part><tp:taxon-name-part taxon-name-part-type="species" reg="phyllognathus">phyllognathus</tp:taxon-name-part></tp:taxon-name></italic> and <italic><tp:taxon-name><tp:taxon-name-part taxon-name-part-type="genus" reg="Hyloscirtus">H.</tp:taxon-name-part><tp:taxon-name-part taxon-name-part-type="species" reg="torrenticola">torrenticola</tp:taxon-name-part></tp:taxon-name></italic> before this study. <bold>fig. S2.</bold> Consensus tree obtained under Maximum likelihood criterion when using taxa with more than 300 UCE loci enriched. <bold>fig. S3.</bold> Consensus tree obtained under Maximum likelihood criterion when using taxa with more than 200 UCE loci enriched. <bold>fig. S4.</bold> Consensus tree obtained under Maximum likelihood criterion when using taxa with more than 300 UCE loci enriched. <bold>fig. S5.</bold> Species delimitation tree based on the Poisson Tree Process (PTP) criteria, using the 12S mitochondrial gene. <bold>fig. S6.</bold> Plot depicting the number of species recovered by the <abbrev xlink:title="Automatic Barcode Gap Discovery" id="ABBRID0E64AM" xlink:type="simple">ABGD</abbrev> criteria as a function of the prior for intraspecific genetic divergences. <bold>fig. S7.</bold> Haplotype network for DNA sequences of 59 individuals for the nuclear gene C-myc.</p></statement><media xlink:href="zookeys-1231-233_article-124926__-s001.doc" mimetype="application" mime-subtype="msword" position="float" orientation="portrait" xlink:type="simple" id="oo_1279281.doc"><uri content-type="original_file" xlink:type="simple">https://binary.pensoft.net/file/1279281</uri></media><permissions><license xlink:type="simple"><license-p>This dataset is made available under the Open Database License (http://opendatacommons.org/licenses/odbl/1.0/). The Open Database License (ODbL) is a license agreement intended to allow users to freely share, modify, and use this Dataset while maintaining this same freedom for others, provided that the original source and author(s) are credited.</license-p></license></permissions><attrib specific-use="authors">Andrea Varela-Jaramillo, Jeffrew W. Streicher, Pablo J. Venegas, Santiago R. Ron</attrib></supplementary-material><fig id="F11" position="float" orientation="portrait"><object-id xmlns:xlink="http://www.w3.org/1999/xlink" content-type="doi" xlink:type="simple">10.3897/zookeys.1231.124926.figure11</object-id><object-id xmlns:xlink="http://www.w3.org/1999/xlink" content-type="arpha" xlink:type="simple">11670169-15A4-5885-9F51-9BA1FCD9DD74</object-id><label>Figure 11.</label><caption><p>Ventral views of right hands and feet of the species <bold>A</bold><italic><tp:taxon-name><tp:taxon-name-part taxon-name-part-type="genus" reg="Hyloscirtus">H.</tp:taxon-name-part><tp:taxon-name-part taxon-name-part-type="species" reg="albopunctulatus">albopunctulatus</tp:taxon-name-part></tp:taxon-name></italic>, <abbrev xmlns:xlink="http://www.w3.org/1999/xlink" xlink:title="group available from Museo de Zoología" id="ABBRID0EPTDI" xlink:type="simple">QCAZ</abbrev> 59825, <abbrev xmlns:xlink="http://www.w3.org/1999/xlink" xlink:title="snout-vent length" id="ABBRID0ETTDI" xlink:type="simple">SVL</abbrev>: 37.9 mm, female <bold>B</bold><italic><tp:taxon-name><tp:taxon-name-part taxon-name-part-type="genus" reg="Hyloscirtus">H.</tp:taxon-name-part><tp:taxon-name-part taxon-name-part-type="species" reg="maycu">maycu</tp:taxon-name-part></tp:taxon-name></italic> sp. nov., <abbrev xmlns:xlink="http://www.w3.org/1999/xlink" xlink:title="group available from Museo de Zoología" id="ABBRID0EEUDI" xlink:type="simple">QCAZ</abbrev> 67087, <abbrev xmlns:xlink="http://www.w3.org/1999/xlink" xlink:title="snout-vent length" id="ABBRID0EIUDI" xlink:type="simple">SVL</abbrev>: 34.1 mm, male <bold>C</bold><italic><tp:taxon-name><tp:taxon-name-part taxon-name-part-type="genus" reg="Hyloscirtus">H.</tp:taxon-name-part><tp:taxon-name-part taxon-name-part-type="species" reg="elbakyanae">elbakyanae</tp:taxon-name-part></tp:taxon-name></italic> sp. nov., <abbrev xmlns:xlink="http://www.w3.org/1999/xlink" xlink:title="group available from Museo de Zoología" id="ABBRID0EZUDI" xlink:type="simple">QCAZ</abbrev> 53808, <abbrev xmlns:xlink="http://www.w3.org/1999/xlink" xlink:title="snout-vent length" id="ABBRID0E4UDI" xlink:type="simple">SVL</abbrev>: 36.1 mm, male <bold>D</bold><italic><tp:taxon-name><tp:taxon-name-part taxon-name-part-type="genus" reg="Hyloscirtus">H.</tp:taxon-name-part><tp:taxon-name-part taxon-name-part-type="species" reg="dispersus">dispersus</tp:taxon-name-part></tp:taxon-name></italic> sp. nov., <abbrev xmlns:xlink="http://www.w3.org/1999/xlink" xlink:title="group available from Museo de Zoología" id="ABBRID0EOVDI" xlink:type="simple">QCAZ</abbrev> 52006, <abbrev xmlns:xlink="http://www.w3.org/1999/xlink" xlink:title="snout-vent length" id="ABBRID0ESVDI" xlink:type="simple">SVL</abbrev>: 32.6 mm, male.</p></caption><graphic xmlns:xlink="http://www.w3.org/1999/xlink" xlink:href="zookeys-1231-233_article-124926__-g011.jpg" position="float" orientation="portrait" xlink:type="simple" id="oo_1279269.jpg"><uri content-type="original_file" xlink:type="simple">https://binary.pensoft.net/fig/1279269</uri></graphic></fig><fig id="F12" position="float" orientation="portrait"><object-id xmlns:xlink="http://www.w3.org/1999/xlink" content-type="doi" xlink:type="simple">10.3897/zookeys.1231.124926.figure12</object-id><object-id xmlns:xlink="http://www.w3.org/1999/xlink" content-type="arpha" xlink:type="simple">B367153F-7380-59BE-B4F0-ABC0969306E5</object-id><label>Figure 12.</label><caption><p>Photographs of individuals of <italic><tp:taxon-name><tp:taxon-name-part taxon-name-part-type="genus" reg="Hyloscirtus">Hyloscirtus</tp:taxon-name-part><tp:taxon-name-part taxon-name-part-type="species" reg="phyllognathus">phyllognathus</tp:taxon-name-part></tp:taxon-name></italic> and <italic><tp:taxon-name><tp:taxon-name-part taxon-name-part-type="genus" reg="Hyloscirtus">H.</tp:taxon-name-part><tp:taxon-name-part taxon-name-part-type="species" reg="torrenticola">torrenticola</tp:taxon-name-part></tp:taxon-name></italic> species in life <bold>A</bold> dorsolateral and ventral views of a male of <italic><tp:taxon-name><tp:taxon-name-part taxon-name-part-type="genus" reg="Hyloscirtus">H.</tp:taxon-name-part><tp:taxon-name-part taxon-name-part-type="species" reg="phyllognathus">phyllognathus</tp:taxon-name-part></tp:taxon-name></italic> sensu stricto (<abbrev xmlns:xlink="http://www.w3.org/1999/xlink" xlink:title="División de Herpetología at Centro de Ornitología y Biodiversidad" id="ABBRID0EGXDI" xlink:type="simple">CORBIDI</abbrev> 9590, Catarata Ahuashiyacu, San Martín, Perú) <bold>B</bold> dorsolateral view of a female of <italic><tp:taxon-name><tp:taxon-name-part taxon-name-part-type="genus" reg="Hyloscirtus">H.</tp:taxon-name-part><tp:taxon-name-part taxon-name-part-type="species" reg="torrenticola">torrenticola</tp:taxon-name-part></tp:taxon-name></italic> (MAR 1938, Departamento de Caquetá, Colombia) <bold>C</bold> dorsolateral view of a male of <italic><tp:taxon-name><tp:taxon-name-part taxon-name-part-type="genus" reg="Hyloscirtus">H.</tp:taxon-name-part><tp:taxon-name-part taxon-name-part-type="species" reg="torrenticola">torrenticola</tp:taxon-name-part></tp:taxon-name></italic> (MAR 1974, same locality as B). Photographs by Alessandro Catenazzi (<bold>A</bold>) and Marco Rada (<bold>B, C</bold>).</p></caption><graphic xmlns:xlink="http://www.w3.org/1999/xlink" xlink:href="zookeys-1231-233_article-124926__-g012.jpg" position="float" orientation="portrait" xlink:type="simple" id="oo_1279270.jpg"><uri content-type="original_file" xlink:type="simple">https://binary.pensoft.net/fig/1279270</uri></graphic></fig><table-wrap id="T4" position="float" orientation="portrait"><label>Table 4.</label><caption><p>Acoustic parameters comparing calls of <italic><tp:taxon-name><tp:taxon-name-part taxon-name-part-type="genus" reg="Hyloscirtus">Hyloscirtus</tp:taxon-name-part><tp:taxon-name-part taxon-name-part-type="species" reg="albopunctulatus">albopunctulatus</tp:taxon-name-part></tp:taxon-name></italic> (Lineage A), <italic><tp:taxon-name><tp:taxon-name-part taxon-name-part-type="genus" reg="Hyloscirtus">H.</tp:taxon-name-part><tp:taxon-name-part taxon-name-part-type="species" reg="maycu">maycu</tp:taxon-name-part></tp:taxon-name></italic> sp. nov. (Lineage B), <italic><tp:taxon-name><tp:taxon-name-part taxon-name-part-type="genus" reg="Hyloscirtus">H.</tp:taxon-name-part><tp:taxon-name-part taxon-name-part-type="species" reg="elbakyanae">elbakyanae</tp:taxon-name-part></tp:taxon-name></italic> sp. nov. (Lineage D), <italic><tp:taxon-name><tp:taxon-name-part taxon-name-part-type="genus" reg="Hyloscirtus">H.</tp:taxon-name-part><tp:taxon-name-part taxon-name-part-type="species" reg="phyllognathus">phyllognathus</tp:taxon-name-part></tp:taxon-name></italic> sensu stricto (Lineage E), <italic><tp:taxon-name><tp:taxon-name-part taxon-name-part-type="genus" reg="Hyloscirtus">H.</tp:taxon-name-part></tp:taxon-name></italic> UCS 2 (Lineage F), <italic><tp:taxon-name><tp:taxon-name-part taxon-name-part-type="genus" reg="Hyloscirtus">H.</tp:taxon-name-part><tp:taxon-name-part taxon-name-part-type="species" reg="dispersus">dispersus</tp:taxon-name-part></tp:taxon-name></italic> sp. nov. (Lineage G) and <italic><tp:taxon-name><tp:taxon-name-part taxon-name-part-type="genus" reg="Hyloscirtus">H.</tp:taxon-name-part><tp:taxon-name-part taxon-name-part-type="species" reg="torrenticola">torrenticola</tp:taxon-name-part></tp:taxon-name></italic> from type locality. Mean ± SD is given with range in parentheses. Five calls were analyzed per individual.</p></caption><table id="TID0E4KBK" rules="all"><tbody><tr><th rowspan="1" colspan="1">Parameter</th><th rowspan="1" colspan="1"><italic><tp:taxon-name><tp:taxon-name-part taxon-name-part-type="genus" reg="Hyloscirtus">H.</tp:taxon-name-part><tp:taxon-name-part taxon-name-part-type="species" reg="albopunctulatus">albopunctulatus</tp:taxon-name-part></tp:taxon-name></italic> (<italic>n</italic> = 7)</th><th rowspan="1" colspan="1"><italic><tp:taxon-name><tp:taxon-name-part taxon-name-part-type="genus" reg="Hyloscirtus">H.</tp:taxon-name-part><tp:taxon-name-part taxon-name-part-type="species" reg="maycu">maycu</tp:taxon-name-part></tp:taxon-name></italic> sp. nov. (<italic>n</italic> = 1)</th><th rowspan="1" colspan="1"><italic><tp:taxon-name><tp:taxon-name-part taxon-name-part-type="genus" reg="Hyloscirtus">H.</tp:taxon-name-part><tp:taxon-name-part taxon-name-part-type="species" reg="elbakyanae">elbakyanae</tp:taxon-name-part></tp:taxon-name></italic> sp. nov. (<italic>n</italic> = 2)</th><th rowspan="1" colspan="1"><italic><tp:taxon-name><tp:taxon-name-part taxon-name-part-type="genus" reg="Hyloscirtus">H.</tp:taxon-name-part><tp:taxon-name-part taxon-name-part-type="species" reg="phyllognathus">phyllognathus</tp:taxon-name-part></tp:taxon-name></italic> sensu stricto (<italic>n</italic> = 1)</th><th rowspan="1" colspan="1">UCS 2 (<italic>n</italic> = 1)</th><th rowspan="1" colspan="1"><italic><tp:taxon-name><tp:taxon-name-part taxon-name-part-type="genus" reg="Hyloscirtus">H.</tp:taxon-name-part><tp:taxon-name-part taxon-name-part-type="species" reg="dispersus">dispersus</tp:taxon-name-part></tp:taxon-name></italic> sp. nov. (<italic>n</italic> = 13)</th><th rowspan="1" colspan="1"><italic><tp:taxon-name><tp:taxon-name-part taxon-name-part-type="genus" reg="Hyloscirtus">H.</tp:taxon-name-part><tp:taxon-name-part taxon-name-part-type="species" reg="torrenticola">torrenticola</tp:taxon-name-part></tp:taxon-name></italic> sensu stricto (<italic>n</italic> = 2)</th></tr><tr><td rowspan="1" colspan="1">
                  <bold>Series of calls</bold>
                </td><td rowspan="1" colspan="1">2 – &gt; 70</td><td rowspan="1" colspan="1">10–13</td><td rowspan="1" colspan="1">4–13</td><td rowspan="1" colspan="1">3–4</td><td rowspan="1" colspan="1">3</td><td rowspan="1" colspan="1">1–8</td><td rowspan="1" colspan="1">3–4</td></tr><tr><td rowspan="1" colspan="1">
                  <bold>Rise time of the call (s)</bold>
                </td><td rowspan="1" colspan="1">2.28 ± 0.80 (1.43–3.69)</td><td rowspan="1" colspan="1">0.832</td><td rowspan="1" colspan="1">0.57 ± 0.05 (0.53–0.60)</td><td rowspan="1" colspan="1">0.28</td><td rowspan="1" colspan="1">0.17</td><td rowspan="1" colspan="1">0.61 ± 0.50 (0.053–2.01)</td><td rowspan="1" colspan="1">0.16 ± 0.017 (0.148–0.173)</td></tr><tr><td rowspan="1" colspan="1">
                  <bold>Call duration (s)</bold>
                </td><td rowspan="1" colspan="1">0.051 ± 0.005 (0.045–0.058)</td><td rowspan="1" colspan="1">0.053</td><td rowspan="1" colspan="1">0.06 ± 0.001 (0.055–0.057)</td><td rowspan="1" colspan="1">0.04</td><td rowspan="1" colspan="1">0.05</td><td rowspan="1" colspan="1">0.11 ± 0.015 (0.082–0.130)</td><td rowspan="1" colspan="1">0.03 ± 0.001 (0.026–0.028)</td></tr><tr><td rowspan="1" colspan="1">
                  <bold>Inter-call duration (s)</bold>
                </td><td rowspan="1" colspan="1">0.30 ± 0.06 (0.17–0.35)</td><td rowspan="1" colspan="1">0.09</td><td rowspan="1" colspan="1">0.12 ± 0.007 (0.11–0.12)</td><td rowspan="1" colspan="1">0.06</td><td rowspan="1" colspan="1">0.05</td><td rowspan="1" colspan="1">0.33 ± 0.044 (0.270–0.440)</td><td rowspan="1" colspan="1">0.07 ± 0.007 (0.060–0.070)</td></tr><tr><td rowspan="1" colspan="1">
                  <bold>Dominant frequency (Hz)</bold>
                </td><td rowspan="1" colspan="1">2149.84 ± 137.36 (1903.42–2309.0)</td><td rowspan="1" colspan="1">2343.8</td><td rowspan="1" colspan="1">2321.29 ± 127.86 (2230.88–2411.7)</td><td rowspan="1" colspan="1">2177.0</td><td rowspan="1" colspan="1">1851.9</td><td rowspan="1" colspan="1">2795.41 ± 138.68 (2573.05–3014.60)</td><td rowspan="1" colspan="1">2743.79 ± 48.22 (2709.60–2777.80)</td></tr><tr><td rowspan="1" colspan="1">
                  <bold>Fundamental frequency (Hz)</bold>
                </td><td rowspan="1" colspan="1">1214.12 ± 184.71 (1068.72–1571.90)</td><td rowspan="1" colspan="1">1171.90</td><td rowspan="1" colspan="1">1184.35 ± 30.48 (1162.8–1205.9)</td><td rowspan="1" colspan="1">1974.6</td><td rowspan="1" colspan="1">1851.9</td><td rowspan="1" colspan="1">2700.63 ± 195.66 (2210.80–2924.20)</td><td rowspan="1" colspan="1">2743.75 ± 48.16 (2709.70–2777.80)</td></tr><tr><td rowspan="1" colspan="1">
                  <bold>Bandwidth of the call (Hz)</bold>
                </td><td rowspan="1" colspan="1">378.51 ± 24.98 (344.5–421.9)</td><td rowspan="1" colspan="1">515.6</td><td rowspan="1" colspan="1">581.4 ± 91.36 (516.8–646)</td><td rowspan="1" colspan="1">372.5</td><td rowspan="1" colspan="1">416.3</td><td rowspan="1" colspan="1">359.06 ± 12.71 (343.1–383.85)</td><td rowspan="1" colspan="1">459.0 ± 36.06 (433.50–484.50)</td></tr></tbody></table></table-wrap></tp:treatment-sec><ref-list><ref id="B61"><mixed-citation xmlns:xlink="http://www.w3.org/1999/xlink" xlink:type="simple"><person-group><name name-style="western"><surname>Melin</surname><given-names>D</given-names></name></person-group> (<year>1941</year>) <source>Contributions to the knowledge of the amphibia of south America.</source><publisher-name>Gothenburg</publisher-name>, <publisher-loc>Sweden</publisher-loc>, <size units="page">71 pp</size>.</mixed-citation></ref><ref id="B23"><mixed-citation xmlns:xlink="http://www.w3.org/1999/xlink" xlink:type="simple"><person-group><name name-style="western"><surname>Duellman</surname><given-names>WE</given-names></name><name name-style="western"><surname>Altig</surname><given-names>R</given-names></name></person-group> (<year>1978</year>) <article-title>New species of tree frogs (family <tp:taxon-name><tp:taxon-name-part taxon-name-part-type="family">Hylidae</tp:taxon-name-part></tp:taxon-name>) from the Andes of Colombia and Ecuador.</article-title><source>Herpetologica</source><volume>34</volume>: <fpage>177</fpage>–<lpage>185</lpage>.</mixed-citation></ref><ref id="B80"><mixed-citation xmlns:xlink="http://www.w3.org/1999/xlink" xlink:type="simple"><person-group><name name-style="western"><surname>Rivera-Correa</surname><given-names>M</given-names></name></person-group> (<year>2016</year>) Evolution of Andean Rivers <italic><tp:taxon-name><tp:taxon-name-part taxon-name-part-type="genus">Hyloscirtus</tp:taxon-name-part></tp:taxon-name></italic> (<tp:taxon-name><tp:taxon-name-part taxon-name-part-type="order">Anura</tp:taxon-name-part></tp:taxon-name>: <tp:taxon-name><tp:taxon-name-part taxon-name-part-type="family">Hylidae</tp:taxon-name-part></tp:taxon-name>): Phylogenetic relations, taxonomic review and delimitation of species. Pontifícia Universidade Católica Do Rio Grande Do Sul. Faculdade de Biociencias. Tese de Doutorado. Porto Alegre, Brazil.</mixed-citation></ref><ref id="B85"><mixed-citation xmlns:xlink="http://www.w3.org/1999/xlink" xlink:type="simple"><person-group><name name-style="western"><surname>Ron</surname><given-names>SR</given-names></name><name name-style="western"><surname>Merino-Viteri</surname><given-names>A</given-names></name><name name-style="western"><surname>Ortiz</surname><given-names>DA</given-names></name></person-group> (<year>2022</year>) Anfibios del Ecuador. Version 2022.0. Museo de Zoología, Pontificia Universidad Católica del Ecuador. <ext-link xlink:href="https://bioweb.bio/faunaweb/amphibiaweb" ext-link-type="uri" xlink:type="simple">https://bioweb.bio/faunaweb/amphibiaweb</ext-link> [accessed 21 March 2023]</mixed-citation></ref></ref-list></tp:taxon-treatment>
