# Supplementary material for: ﻿Three new species of torrent treefrogs (Anura, Hylidae) of the Hyloscirtusbogotensis group from the eastern Andean slopes and the biogeographic history of the genus
Source: Zookeys. 2025 Mar 13;1231:233–92. doi: 10.3897/zookeys.1231.124926 (PMC11926613; doi:10.3897/zookeys.1231.124926)
Supplement: XML Treatment for Hyloscirtus elbakyanae [file zookeys.1231.124926-treatment3.xml]

<!DOCTYPE tp:taxon-treatment
  PUBLIC "-//TaxonX//DTD Taxonomic Treatment Publishing DTD v0 20100105//EN" "tax-treatment-NSO.dtd">
<tp:taxon-treatment xmlns:tp="http://www.plazi.org/taxpub"><tp:treatment-meta><kwd-group><label>Taxon classification</label><kwd>
                  <named-content content-type="kingdom">Animalia</named-content>
                </kwd><kwd>
                  <named-content content-type="order">Anura</named-content>
                </kwd><kwd>
                  <named-content content-type="family">Hylidae</named-content>
                </kwd></kwd-group><mixed-citation publication-type="journal"><person-group><name><surname>Varela-Jaramillo</surname><given-names>Andrea</given-names></name><name><surname>Streicher</surname><given-names>Jeffrey W.</given-names></name><name><surname>Venegas</surname><given-names>Pablo J.</given-names></name><name><surname>Ron</surname><given-names>Santiago R.</given-names></name></person-group><article-title>﻿Three new species of torrent treefrogs (<tp:taxon-name><tp:taxon-name-part taxon-name-part-type="order">Anura</tp:taxon-name-part></tp:taxon-name>, <tp:taxon-name><tp:taxon-name-part taxon-name-part-type="family">Hylidae</tp:taxon-name-part></tp:taxon-name>) of the <italic><tp:taxon-name><tp:taxon-name-part taxon-name-part-type="genus" reg="Hyloscirtus">Hyloscirtus</tp:taxon-name-part><tp:taxon-name-part taxon-name-part-type="species" reg="bogotensis">bogotensis</tp:taxon-name-part></tp:taxon-name></italic> group from the eastern Andean slopes and the biogeographic history of the genus</article-title><source>Zookeys</source><day>13</day><month>03</month><year>2025</year><volume>1231</volume><fpage>233</fpage><lpage>292</lpage><pub-id pub-id-type="doi">10.3897/zookeys.1231.124926</pub-id></mixed-citation></tp:treatment-meta><tp:nomenclature><label>﻿</label><tp:taxon-name>
                <object-id xmlns:xlink="http://www.w3.org/1999/xlink" content-type="arpha" xlink:type="simple">9705E95E-6258-503B-B3C8-55E24B78066D</object-id>
                <tp:taxon-name-part taxon-name-part-type="genus" reg="Hyloscirtus">Hyloscirtus</tp:taxon-name-part>
                <tp:taxon-name-part taxon-name-part-type="species" reg="elbakyanae">elbakyanae</tp:taxon-name-part>
                <object-id xmlns:xlink="http://www.w3.org/1999/xlink" content-type="zoobank" xlink:type="simple">https://zoobank.org/6F4B822B-79BD-44CB-A810-B9531CAE982D</object-id>
              </tp:taxon-name><tp:taxon-status xmlns:xlink="http://www.w3.org/1999/xlink" xlink:type="simple">sp. nov.</tp:taxon-status><xref ref-type="fig" rid="F5">Figs 5</xref><xref ref-type="fig" rid="F7">, 7</xref><xref ref-type="fig" rid="F9">, 9</xref><xref ref-type="fig" rid="F11">, 11</xref><xref ref-type="fig" rid="F18">, 18</xref><xref ref-type="fig" rid="F19">, 19 Common name: Proposed standard English name: Elbakyan stream frog Proposed standard Spanish name: Rana de Torrente de Elbakyan</xref></tp:nomenclature><tp:treatment-sec sec-type="type material" id="SECID0EVHBK"><title>Type material.</title><p><bold><italic>Holotype</italic></bold>. • <abbrev xmlns:xlink="http://www.w3.org/1999/xlink" xlink:title="group available from Museo de Zoología" id="ABBRID0EAIBK" xlink:type="simple">QCAZ</abbrev> 53808 (Figs <xref ref-type="fig" rid="F18">18</xref>, <xref ref-type="fig" rid="F19">19</xref>), field no. SC 39260, adult male from Ecuador, Provincia Morona Santiago, Comunidad Shaime, near Mirador de la Virgen (<named-content xmlns:xlink="http://www.w3.org/1999/xlink" content-type="dwc:verbatimCoordinates" xlink:type="simple"><named-content content-type="geo-json" specific-use="{&#34;type&#34;:&#34;Point&#34;,&#34;coordinates&#34;:[-77.803460,-2.975540]}" id="NCID0EPIBK" xlink:type="simple">2.975540°S, 77.80346°W</named-content></named-content>), 622 m above sea level, collected by SRR, A. Merino, F. Ayala, T. Camacho, and M. Cohen on 23 July 2012. A 3D model of the holotype is available at Sketchfab platform (<ext-link xmlns:xlink="http://www.w3.org/1999/xlink" xlink:href="https://skfb.ly/oSXSH" ext-link-type="uri" xlink:type="simple">https://skfb.ly/oSXSH</ext-link>). <bold><italic>Paratypes</italic></bold>. • All collected in Ecuador, Provincia Morona Santiago. Same locality and collection data as the holotype, <abbrev xmlns:xlink="http://www.w3.org/1999/xlink" xlink:title="group available from Museo de Zoología" id="ABBRID0E3IBK" xlink:type="simple">QCAZ</abbrev> 53807, 53831 adult males. Surroundings of Río Shaime (<named-content xmlns:xlink="http://www.w3.org/1999/xlink" content-type="dwc:verbatimCoordinates" xlink:type="simple"><named-content content-type="geo-json" specific-use="{&#34;type&#34;:&#34;Point&#34;,&#34;coordinates&#34;:[-77.801200,-2.940900]}" id="NCID0EDJBK" xlink:type="simple">2.9409°S, 77.8012°W</named-content></named-content>), 511 m, <abbrev xmlns:xlink="http://www.w3.org/1999/xlink" xlink:title="group available from Museo de Zoología" id="ABBRID0EIJBK" xlink:type="simple">QCAZ</abbrev> 72665–66 adult males, collected on 6 June 2018; • Tiwintza-Shaime road (<named-content xmlns:xlink="http://www.w3.org/1999/xlink" content-type="dwc:verbatimCoordinates" xlink:type="simple"><named-content content-type="geo-json" specific-use="{&#34;type&#34;:&#34;Point&#34;,&#34;coordinates&#34;:[-77.795700,-2.975000]}" id="NCID0EPJBK" xlink:type="simple">2.9750°S, 77.7957°W</named-content></named-content>), 211 m, <abbrev xmlns:xlink="http://www.w3.org/1999/xlink" xlink:title="group available from Museo de Zoología" id="ABBRID0EUJBK" xlink:type="simple">QCAZ</abbrev> 72667, collected on 8 June 2018; • Mirador de la Virgen, Tiwintza-Shaime road (<named-content xmlns:xlink="http://www.w3.org/1999/xlink" content-type="dwc:verbatimCoordinates" xlink:type="simple"><named-content content-type="geo-json" specific-use="{&#34;type&#34;:&#34;Point&#34;,&#34;coordinates&#34;:[-77.801500,-2.975600]}" id="NCID0E2JBK" xlink:type="simple">2.9756°S, 77.8015°W</named-content></named-content>), 529 m, <abbrev xmlns:xlink="http://www.w3.org/1999/xlink" xlink:title="group available from Museo de Zoología" id="ABBRID0EAKBK" xlink:type="simple">QCAZ</abbrev> 72668 adult male, collected on 8 June 2018; • Peñas-Shaime road (<named-content xmlns:xlink="http://www.w3.org/1999/xlink" content-type="dwc:verbatimCoordinates" xlink:type="simple"><named-content content-type="geo-json" specific-use="{&#34;type&#34;:&#34;Point&#34;,&#34;coordinates&#34;:[-77.846800,-2.966300]}" id="NCID0EHKBK" xlink:type="simple">2.9663°S, 77.8468°W</named-content></named-content>), 363 m, <abbrev xmlns:xlink="http://www.w3.org/1999/xlink" xlink:title="group available from Museo de Zoología" id="ABBRID0EMKBK" xlink:type="simple">QCAZ</abbrev> 72669, collected on 9 June 2018; • Peñas-Shaime road, 2.8 km E Río Yaupi (<named-content xmlns:xlink="http://www.w3.org/1999/xlink" content-type="dwc:verbatimCoordinates" xlink:type="simple"><named-content content-type="geo-json" specific-use="{&#34;type&#34;:&#34;Point&#34;,&#34;coordinates&#34;:[-77.846800,-2.966300]}" id="NCID0ETKBK" xlink:type="simple">2.9663°S, 77.8468°W</named-content></named-content>), 363 m, <abbrev xmlns:xlink="http://www.w3.org/1999/xlink" xlink:title="group available from Museo de Zoología" id="ABBRID0EYKBK" xlink:type="simple">QCAZ</abbrev> 73709 adult male. F. Ayala, D. Núñez, K. Nusirquia and A. Carvajal collected all specimens from 2018.</p><fig id="F18" position="float" orientation="portrait"><object-id xmlns:xlink="http://www.w3.org/1999/xlink" content-type="doi" xlink:type="simple">10.3897/zookeys.1231.124926.figure18</object-id><object-id xmlns:xlink="http://www.w3.org/1999/xlink" content-type="arpha" xlink:type="simple">A3B6DE4A-1FD4-56C5-97F0-11E8F1E5C7DE</object-id><label>Figure 18.</label><caption><p>Variation of preserved specimens of <italic><tp:taxon-name><tp:taxon-name-part taxon-name-part-type="genus" reg="Hyloscirtus">Hyloscirtus</tp:taxon-name-part><tp:taxon-name-part taxon-name-part-type="species" reg="elbakyanae">elbakyanae</tp:taxon-name-part></tp:taxon-name></italic> sp. nov. Dorsal and ventral views. From left to right, first and second rows: <abbrev xmlns:xlink="http://www.w3.org/1999/xlink" xlink:title="group available from Museo de Zoología" id="ABBRID0EPLBK" xlink:type="simple">QCAZ</abbrev> 72666, 73669, 72668 (adult males); third and fourth rows: <abbrev xmlns:xlink="http://www.w3.org/1999/xlink" xlink:title="group available from Museo de Zoología" id="ABBRID0ETLBK" xlink:type="simple">QCAZ</abbrev> 53808 (holotype, adult male), <abbrev xmlns:xlink="http://www.w3.org/1999/xlink" xlink:title="group available from Museo de Zoología" id="ABBRID0EXLBK" xlink:type="simple">QCAZ</abbrev> 72665, 73709 (adult males). See Suppl. material <xref ref-type="supplementary-material" rid="S1">1</xref>: table S1 for locality information. All specimens are shown at the same scale.</p></caption><graphic xmlns:xlink="http://www.w3.org/1999/xlink" xlink:href="zookeys-1231-233_article-124926__-g018.jpg" position="float" orientation="portrait" xlink:type="simple" id="oo_1279276.jpg"><uri content-type="original_file" xlink:type="simple">https://binary.pensoft.net/fig/1279276</uri></graphic></fig><fig id="F19" position="float" orientation="portrait"><object-id xmlns:xlink="http://www.w3.org/1999/xlink" content-type="doi" xlink:type="simple">10.3897/zookeys.1231.124926.figure19</object-id><object-id xmlns:xlink="http://www.w3.org/1999/xlink" content-type="arpha" xlink:type="simple">B937A3DD-A3B4-5A62-B915-9DF2EA793D14</object-id><label>Figure 19.</label><caption><p>Variation in life of <italic><tp:taxon-name><tp:taxon-name-part taxon-name-part-type="genus" reg="Hyloscirtus">Hyloscirtus</tp:taxon-name-part><tp:taxon-name-part taxon-name-part-type="species" reg="elbakyanae">elbakyanae</tp:taxon-name-part></tp:taxon-name></italic> sp. nov. Dorsolateral and ventral views. From left to right, first and second rows: <abbrev xmlns:xlink="http://www.w3.org/1999/xlink" xlink:title="group available from Museo de Zoología" id="ABBRID0EXMBK" xlink:type="simple">QCAZ</abbrev> 53808 (holotype, adult male), <abbrev xmlns:xlink="http://www.w3.org/1999/xlink" xlink:title="group available from Museo de Zoología" id="ABBRID0E2MBK" xlink:type="simple">QCAZ</abbrev> 53807, 53831 (adult males); third and fourth rows: <abbrev xmlns:xlink="http://www.w3.org/1999/xlink" xlink:title="group available from Museo de Zoología" id="ABBRID0E6MBK" xlink:type="simple">QCAZ</abbrev> 72667, 72665 (adult males); fifth and sixth rows: <abbrev xmlns:xlink="http://www.w3.org/1999/xlink" xlink:title="group available from Museo de Zoología" id="ABBRID0EDNBK" xlink:type="simple">QCAZ</abbrev> 73709, 72669 (adult males).</p></caption><graphic xmlns:xlink="http://www.w3.org/1999/xlink" xlink:href="zookeys-1231-233_article-124926__-g019.jpg" position="float" orientation="portrait" xlink:type="simple" id="oo_1279277.jpg"><uri content-type="original_file" xlink:type="simple">https://binary.pensoft.net/fig/1279277</uri></graphic></fig></tp:treatment-sec><tp:treatment-sec sec-type="Definition" id="SECID0EMNBK"><title>Definition.</title><p>In this section, coloration and characters refer to preserved specimens unless otherwise mentioned. The Definition and Diagnosis are based on eight adult males, females are unknown. <italic><tp:taxon-name><tp:taxon-name-part taxon-name-part-type="genus" reg="Hyloscirtus">Hyloscirtus</tp:taxon-name-part><tp:taxon-name-part taxon-name-part-type="species" reg="elbakyanae">elbakyanae</tp:taxon-name-part></tp:taxon-name></italic> sp. nov. can be diagnosed by the combination of the following characters: (1) male mean <abbrev xmlns:xlink="http://www.w3.org/1999/xlink" xlink:title="snout-vent length" id="ABBRID0E4NBK" xlink:type="simple">SVL</abbrev> 36.3 mm (range 34.5–37.6; <italic>n</italic> = 9; Suppl. material <xref ref-type="supplementary-material" rid="S1">1</xref>: table S5, Fig. <xref ref-type="fig" rid="F7">7</xref>); (2) white supralabial stripe absent; (3) tympanum round, inconspicuous; supratympanic fold inconspicuous and unpigmented; (4) white ulnar and cloacal folds present; white tarsal fold present, inconspicuous to conspicuous; (5) subarticular tubercles conspicuous in hands and feet; (6) supernumerary tubercles inconspicuous; (7) calcar tubercle absent; (8) pericloacal spots well-defined; (9) all surface plain cream with inconspicuous or absent white spots and minute or thick black spots or flecks in the dorsum; (10) in life, dorsal surfaces and flanks olive green, brownish green or greyish green with or without white flecks and with minute or thick black spots or flecks; axillar and inguinal regions silver or brownish; venter and posterior surfaces of tights yellow; other ventral surfaces silver or brownish; pericloacal spots ill-defined, unpigmented; webbing yellow orange; iris pearl to clam shell with pinkish drown or leather reticulations; (11) the advertisement call consists of a single note, with a mean duration of 0.056 ± 0.001 s and a dominant frequency of 2321.29 ± 127.86 Hz and fundamental frequency of 1184.35 ± 30.48 Hz. The call can be repeated in a series of 4–13 calls.</p></tp:treatment-sec><tp:treatment-sec sec-type="diagnosis" id="SECID0ELOBK"><title>Diagnosis.</title><p>Characters in this section pertain to preserved specimens unless otherwise noticed. Coloration refers to live specimens. The most similar species to <italic><tp:taxon-name><tp:taxon-name-part taxon-name-part-type="genus" reg="Hyloscirtus">Hyloscirtus</tp:taxon-name-part><tp:taxon-name-part taxon-name-part-type="species" reg="elbakyanae">elbakyanae</tp:taxon-name-part></tp:taxon-name></italic> sp. nov. in the Amazon basin are <italic><tp:taxon-name><tp:taxon-name-part taxon-name-part-type="genus" reg="Hyloscirtus">Hyloscirtus</tp:taxon-name-part><tp:taxon-name-part taxon-name-part-type="species" reg="albopunctulatus">albopunctulatus</tp:taxon-name-part></tp:taxon-name></italic>, <italic><tp:taxon-name><tp:taxon-name-part taxon-name-part-type="genus" reg="Hyloscirtus">H.</tp:taxon-name-part><tp:taxon-name-part taxon-name-part-type="species" reg="maycu">maycu</tp:taxon-name-part></tp:taxon-name></italic> sp. nov., <italic><tp:taxon-name><tp:taxon-name-part taxon-name-part-type="genus" reg="Hyloscirtus">H.</tp:taxon-name-part><tp:taxon-name-part taxon-name-part-type="species" reg="dispersus">dispersus</tp:taxon-name-part></tp:taxon-name></italic> sp. nov., <italic><tp:taxon-name><tp:taxon-name-part taxon-name-part-type="genus" reg="Hyloscirtus">H.</tp:taxon-name-part><tp:taxon-name-part taxon-name-part-type="species" reg="phyllognathus">phyllognathus</tp:taxon-name-part></tp:taxon-name></italic>, and <italic><tp:taxon-name><tp:taxon-name-part taxon-name-part-type="genus" reg="Hyloscirtus">H.</tp:taxon-name-part><tp:taxon-name-part taxon-name-part-type="species" reg="torrenticola">torrenticola</tp:taxon-name-part></tp:taxon-name>. <tp:taxon-name><tp:taxon-name-part taxon-name-part-type="genus" reg="Hyloscirtus">Hyloscirtus</tp:taxon-name-part><tp:taxon-name-part taxon-name-part-type="species" reg="elbakyanae">elbakyanae</tp:taxon-name-part></tp:taxon-name></italic> sp. nov. differs by the absence of a white supralabial stripe (present in <italic><tp:taxon-name><tp:taxon-name-part taxon-name-part-type="genus" reg="Hyloscirtus">H.</tp:taxon-name-part><tp:taxon-name-part taxon-name-part-type="species" reg="albopunctulatus">albopunctulatus</tp:taxon-name-part></tp:taxon-name></italic>, <italic><tp:taxon-name><tp:taxon-name-part taxon-name-part-type="genus" reg="Hyloscirtus">H.</tp:taxon-name-part><tp:taxon-name-part taxon-name-part-type="species" reg="phyllognathus">phyllognathus</tp:taxon-name-part></tp:taxon-name></italic> and <italic><tp:taxon-name><tp:taxon-name-part taxon-name-part-type="genus" reg="Hyloscirtus">H.</tp:taxon-name-part><tp:taxon-name-part taxon-name-part-type="species" reg="torrenticola">torrenticola</tp:taxon-name-part></tp:taxon-name></italic>), an absent supratympanic fold (present in <italic><tp:taxon-name><tp:taxon-name-part taxon-name-part-type="genus" reg="Hyloscirtus">H.</tp:taxon-name-part><tp:taxon-name-part taxon-name-part-type="species" reg="albopunctulatus">albopunctulatus</tp:taxon-name-part></tp:taxon-name></italic> and <italic><tp:taxon-name><tp:taxon-name-part taxon-name-part-type="genus" reg="Hyloscirtus">H.</tp:taxon-name-part><tp:taxon-name-part taxon-name-part-type="species" reg="dispersus">dispersus</tp:taxon-name-part></tp:taxon-name></italic> sp. nov.), an inconspicuous tarsal fold (conspicuous in <italic><tp:taxon-name><tp:taxon-name-part taxon-name-part-type="genus" reg="Hyloscirtus">H.</tp:taxon-name-part><tp:taxon-name-part taxon-name-part-type="species" reg="albopunctulatus">albopunctulatus</tp:taxon-name-part></tp:taxon-name></italic>, <italic><tp:taxon-name><tp:taxon-name-part taxon-name-part-type="genus" reg="Hyloscirtus">H.</tp:taxon-name-part><tp:taxon-name-part taxon-name-part-type="species" reg="phyllognathus">phyllognathus</tp:taxon-name-part></tp:taxon-name></italic>, and <italic><tp:taxon-name><tp:taxon-name-part taxon-name-part-type="genus" reg="Hyloscirtus">H.</tp:taxon-name-part><tp:taxon-name-part taxon-name-part-type="species" reg="torrenticola">torrenticola</tp:taxon-name-part></tp:taxon-name></italic>), conspicuous subarticular tubercles in hands and feet (inconspicuous in hands and feet in <italic><tp:taxon-name><tp:taxon-name-part taxon-name-part-type="genus" reg="Hyloscirtus">H.</tp:taxon-name-part><tp:taxon-name-part taxon-name-part-type="species" reg="albopunctulatus">albopunctulatus</tp:taxon-name-part></tp:taxon-name></italic>, Fig. <xref ref-type="fig" rid="F11">11</xref>), inconspicuous supernumerary tubercles in hands and feet (conspicuous in hands in <italic><tp:taxon-name><tp:taxon-name-part taxon-name-part-type="genus" reg="Hyloscirtus">H.</tp:taxon-name-part><tp:taxon-name-part taxon-name-part-type="species" reg="dispersus">dispersus</tp:taxon-name-part></tp:taxon-name></italic> sp. nov.), absent pericloacal spots (present in <italic><tp:taxon-name><tp:taxon-name-part taxon-name-part-type="genus" reg="Hyloscirtus">H.</tp:taxon-name-part><tp:taxon-name-part taxon-name-part-type="species" reg="albopunctulatus">albopunctulatus</tp:taxon-name-part></tp:taxon-name></italic> and <italic><tp:taxon-name><tp:taxon-name-part taxon-name-part-type="genus" reg="Hyloscirtus">H.</tp:taxon-name-part><tp:taxon-name-part taxon-name-part-type="species" reg="phyllognathus">phyllognathus</tp:taxon-name-part></tp:taxon-name></italic>), absent calcar tubercle (present in <italic><tp:taxon-name><tp:taxon-name-part taxon-name-part-type="genus" reg="Hyloscirtus">H.</tp:taxon-name-part><tp:taxon-name-part taxon-name-part-type="species" reg="dispersus">dispersus</tp:taxon-name-part></tp:taxon-name></italic> sp. nov. and <italic><tp:taxon-name><tp:taxon-name-part taxon-name-part-type="genus" reg="Hyloscirtus">H.</tp:taxon-name-part><tp:taxon-name-part taxon-name-part-type="species" reg="phyllognathus">phyllognathus</tp:taxon-name-part></tp:taxon-name></italic>), and a clam shell or pearl iris (clam shell with black or sand dune reticulations in <italic><tp:taxon-name><tp:taxon-name-part taxon-name-part-type="genus" reg="Hyloscirtus">H.</tp:taxon-name-part><tp:taxon-name-part taxon-name-part-type="species" reg="albopunctulatus">albopunctulatus</tp:taxon-name-part></tp:taxon-name></italic> and a bronze iris in <italic><tp:taxon-name><tp:taxon-name-part taxon-name-part-type="genus" reg="Hyloscirtus">H.</tp:taxon-name-part><tp:taxon-name-part taxon-name-part-type="species" reg="torrenticola">torrenticola</tp:taxon-name-part></tp:taxon-name></italic>, Fig. <xref ref-type="fig" rid="F12">12</xref>).</p><p>The advertisement call of <italic><tp:taxon-name><tp:taxon-name-part taxon-name-part-type="genus" reg="Hyloscirtus">Hyloscirtus</tp:taxon-name-part><tp:taxon-name-part taxon-name-part-type="species" reg="elbakyanae">elbakyanae</tp:taxon-name-part></tp:taxon-name></italic> sp. nov. has a rise time of 0.57 ± 0.05 s (longer in <italic><tp:taxon-name><tp:taxon-name-part taxon-name-part-type="genus" reg="Hyloscirtus">H.</tp:taxon-name-part><tp:taxon-name-part taxon-name-part-type="species" reg="albopunctulatus">albopunctulatus</tp:taxon-name-part></tp:taxon-name></italic> with 2.28 ± 0.80 s and in <italic><tp:taxon-name><tp:taxon-name-part taxon-name-part-type="genus" reg="Hyloscirtus">H.</tp:taxon-name-part><tp:taxon-name-part taxon-name-part-type="species" reg="torrenticola">torrenticola</tp:taxon-name-part></tp:taxon-name></italic> with 0.16 ± 0.017 s), a dominant frequency of 2321.29 ± 127.86 Hz and a fundamental frequency of 1184.35 ± 30.48 Hz (higher dominant frequency of 2795.41 ± 138.68 Hz and fundamental frequency of 2700.63 ± 195.66 Hz in <italic><tp:taxon-name><tp:taxon-name-part taxon-name-part-type="genus" reg="Hyloscirtus">H.</tp:taxon-name-part><tp:taxon-name-part taxon-name-part-type="species" reg="dispersus">dispersus</tp:taxon-name-part></tp:taxon-name></italic> sp. nov.). <italic><tp:taxon-name><tp:taxon-name-part taxon-name-part-type="genus" reg="Hyloscirtus">Hyloscirtus</tp:taxon-name-part><tp:taxon-name-part taxon-name-part-type="species" reg="torrenticola">torrenticola</tp:taxon-name-part></tp:taxon-name></italic> also has a higher dominant frequency of 2743.79 ± 48.22 Hz and a fundamental frequency of 2743.75 ± 48.16 Hz. <italic><tp:taxon-name><tp:taxon-name-part taxon-name-part-type="genus" reg="Hyloscirtus">Hyloscirtus</tp:taxon-name-part><tp:taxon-name-part taxon-name-part-type="species" reg="elbakyanae">elbakyanae</tp:taxon-name-part></tp:taxon-name></italic> sp. nov. has a call duration of 0.06 ± 0.001 s (longer in <italic><tp:taxon-name><tp:taxon-name-part taxon-name-part-type="genus" reg="Hyloscirtus">H.</tp:taxon-name-part><tp:taxon-name-part taxon-name-part-type="species" reg="dispersus">dispersus</tp:taxon-name-part></tp:taxon-name></italic> sp. nov. with 0.11 ± 0.015 s) and an intercall duration of 0.12 ± 0.007 s (shorter in <italic><tp:taxon-name><tp:taxon-name-part taxon-name-part-type="genus" reg="Hyloscirtus">H.</tp:taxon-name-part><tp:taxon-name-part taxon-name-part-type="species" reg="torrenticola">torrenticola</tp:taxon-name-part></tp:taxon-name></italic> with 0.07 ± 0.007 and longer in <italic><tp:taxon-name><tp:taxon-name-part taxon-name-part-type="genus" reg="Hyloscirtus">H.</tp:taxon-name-part><tp:taxon-name-part taxon-name-part-type="species" reg="albopunctulatus">albopunctulatus</tp:taxon-name-part></tp:taxon-name></italic> with 0.30 ± 0.06 s and in <italic><tp:taxon-name><tp:taxon-name-part taxon-name-part-type="genus" reg="Hyloscirtus">H.</tp:taxon-name-part><tp:taxon-name-part taxon-name-part-type="species" reg="dispersus">dispersus</tp:taxon-name-part></tp:taxon-name></italic> sp. nov. of 0.33 ± 0.044 s) (Table <xref ref-type="table" rid="T4">4</xref>, Fig. <xref ref-type="fig" rid="F9">9</xref>; <xref ref-type="bibr" rid="B61">Melin 1941</xref>; <xref ref-type="bibr" rid="B23">Duellman and Altig 1978</xref>; <xref ref-type="bibr" rid="B80">Rivera-Correa 2016</xref>).</p><p>Moreover, <italic><tp:taxon-name><tp:taxon-name-part taxon-name-part-type="genus" reg="Hyloscirtus">H.</tp:taxon-name-part><tp:taxon-name-part taxon-name-part-type="species" reg="elbakyanae">elbakyanae</tp:taxon-name-part></tp:taxon-name></italic> sp. nov. inhabits elevations between 214 and 622 m, while <italic><tp:taxon-name><tp:taxon-name-part taxon-name-part-type="genus" reg="Hyloscirtus">H.</tp:taxon-name-part><tp:taxon-name-part taxon-name-part-type="species" reg="maycu">maycu</tp:taxon-name-part></tp:taxon-name></italic> sp. nov. lives higher between 882 and 1183 m, in colder and dryer environments (Figs <xref ref-type="fig" rid="F5">5</xref> and <xref ref-type="fig" rid="F10">10</xref>). The available evidence indicates that <italic><tp:taxon-name><tp:taxon-name-part taxon-name-part-type="genus" reg="Hyloscirtus">H.</tp:taxon-name-part><tp:taxon-name-part taxon-name-part-type="species" reg="elbakyanae">elbakyanae</tp:taxon-name-part></tp:taxon-name></italic> sp. nov. is larger than <italic><tp:taxon-name><tp:taxon-name-part taxon-name-part-type="genus" reg="Hyloscirtus">H.</tp:taxon-name-part><tp:taxon-name-part taxon-name-part-type="species" reg="maycu">maycu</tp:taxon-name-part></tp:taxon-name></italic> sp. nov. (Fig. <xref ref-type="fig" rid="F7">7</xref>).</p></tp:treatment-sec><tp:treatment-sec sec-type="description" id="SECID0ET3BK"><title>Description of the holotype.</title><p>Description of characters based on preserved specimen. Adult male (Figs <xref ref-type="fig" rid="F18">18</xref>, <xref ref-type="fig" rid="F19">19</xref>). Measurements (in mm): <abbrev xmlns:xlink="http://www.w3.org/1999/xlink" xlink:title="snout-vent length" id="ABBRID0EB4BK" xlink:type="simple">SVL</abbrev> 36.1; foot length 14.3, head length 10.5, head width 11.7, eye diameter 3.4, tympanum diameter 1.6, tibia length 16.9, femur length 16.7, internarial distance 3.0, inter-orbital distance 5.5. Head wider than long; body slender; snout rounded in dorsal and lateral views; distance from nostril to eye shorter than diameter of eye; canthus rostralis distinct; loreal region concave; internarial region nearly flat; top of the head flat; nostrils not protuberant, round, directed anterolaterally; lips rounded, not flared; interorbital area slightly concave, longer than upper eyelid; tympanum inconspicuous, with upper and posterior margins barely covered by a curved and thin inconspicuous supratympanic fold reaching anterior margin of insertion of arm; tympanic annulus absent; tympanic membrane absent; mental gland present, oval-shaped, very distinct, extending ~ 1/2 the length of the head; dentigerous processes of vomers straight, in transverse row posterior to level of choanae, which is round, each process narrowly separated from each other and bearing 4 teeth; tongue slightly cordiform, widely attached to mouth floor; vocal slits and vocal sac present.</p><p>Forearms slender; axillary membrane absent; fingers bearing dermal fringes and rounded discs; relative lengths of fingers I &lt; II &lt; IV &lt; III; webbing formula I basal II 2–—3– III 2<sup>+</sup>—2–IV; subarticular tubercles prominent, round, single; supernumerary tubercles inconspicuous; thenar and palmar tubercles absent; small prepollex, not modified as a spine; nuptial pads absent; ulnar tubercles absent; outer ulnar fold present. Hindlimbs moderately robust; toes bearing rounded discs; relative length of toes I &lt; II &lt; III &lt; V &lt; IV; extensive toe webbing, formula I 1–—1<sup>3/4</sup> II 1–—2– III 1<sup>+</sup>—1– IV 1–—1– V; outer tarsal fold present; tarsal tubercles absent; calcar tubercle absent; subarticular tubercles round and single; supernumerary tubercles not distinctive; inner metatarsal tubercle present and ovoid, outer absent. Skin on dorsal surfaces and flanks smooth and ventral surfaces granular; cloacal opening directed posteriorly at upper level of thighs, rounded tubercles below; cloacal fold thick.</p></tp:treatment-sec><tp:treatment-sec sec-type="Color of holotype in preservative" id="SECID0EN4BK"><title>Color of holotype in preservative</title><p>(Fig. <xref ref-type="fig" rid="F18">18</xref>). Dorsal surfaces of the dorsum, flanks and limbs cream covered with minute black spots, more abundant in the head. Very few white spots barely visible dispersed on the posterior dorsum and dorsal surfaces of the hindlimbs. Venter, throat, and ventral surfaces of limbs plain cream. Mental gland cream with small black spots. White supralabial stripe absent. Ulnar, tarsal, and cloacal folds white. Webbing cream.</p></tp:treatment-sec><tp:treatment-sec sec-type="Color of holotype in life" id="SECID0EX4BK"><title>Color of holotype in life</title><p>(Fig. <xref ref-type="fig" rid="F19">19</xref>). Based on digital photographs. Dorsal surfaces and flanks dark brownish green with minute black spots, more abundant on the anterior part of the head and limbs, as if those areas were dark brown. Few barely visible white flecks spread on the hindlimbs. Venter and posterior surfaces of thighs yellow, other ventral surfaces whitish. Throat greenish white. Tympanum pale green. Mental gland calico. Ulnar, tarsal, and cloacal folds white. Webbing yellow. Iris pearl with pinkish-brown reticulations.</p></tp:treatment-sec><tp:treatment-sec sec-type="variation" id="SECID0EB5BK"><title>Variation.</title><p>Dorsal and ventral variation of adult specimens is illustrated on Figs <xref ref-type="fig" rid="F18">18</xref>, <xref ref-type="fig" rid="F19">19</xref>. In preservative, dorsum varies from cream with scattered white spots through the body and limbs and minute and thick black pots scattered across the body and limbs (e.g., <abbrev xmlns:xlink="http://www.w3.org/1999/xlink" xlink:title="group available from Museo de Zoología" id="ABBRID0EP5BK" xlink:type="simple">QCAZ</abbrev> 73669) or barely visible black spots or marks (e.g., <abbrev xmlns:xlink="http://www.w3.org/1999/xlink" xlink:title="group available from Museo de Zoología" id="ABBRID0ET5BK" xlink:type="simple">QCAZ</abbrev> 72666), without white spots and brownish black flecks dispersed in the body and limbs, more accumulated in the anterior part of the body (e.g., <abbrev xmlns:xlink="http://www.w3.org/1999/xlink" xlink:title="group available from Museo de Zoología" id="ABBRID0EX5BK" xlink:type="simple">QCAZ</abbrev> 72668) or spots covering the entire body and limbs (e.g., <abbrev xmlns:xlink="http://www.w3.org/1999/xlink" xlink:title="group available from Museo de Zoología" id="ABBRID0E25BK" xlink:type="simple">QCAZ</abbrev> 72665) to paler cream without white spots and few black marks in the anterior part of the body (e.g., <abbrev xmlns:xlink="http://www.w3.org/1999/xlink" xlink:title="group available from Museo de Zoología" id="ABBRID0E65BK" xlink:type="simple">QCAZ</abbrev> 73709). Ventral surfaces vary from darker cream (e.g., <abbrev xmlns:xlink="http://www.w3.org/1999/xlink" xlink:title="group available from Museo de Zoología" id="ABBRID0ED6BK" xlink:type="simple">QCAZ</abbrev> 72666) to paler cream (e.g., <abbrev xmlns:xlink="http://www.w3.org/1999/xlink" xlink:title="group available from Museo de Zoología" id="ABBRID0EH6BK" xlink:type="simple">QCAZ</abbrev> 73709). Mental gland varies from cream (e.g., <abbrev xmlns:xlink="http://www.w3.org/1999/xlink" xlink:title="group available from Museo de Zoología" id="ABBRID0EL6BK" xlink:type="simple">QCAZ</abbrev> 73669) to whitish (e.g., <abbrev xmlns:xlink="http://www.w3.org/1999/xlink" xlink:title="group available from Museo de Zoología" id="ABBRID0EP6BK" xlink:type="simple">QCAZ</abbrev> 72665). White supralabial stripe varies from inconspicuous (e.g., <abbrev xmlns:xlink="http://www.w3.org/1999/xlink" xlink:title="group available from Museo de Zoología" id="ABBRID0ET6BK" xlink:type="simple">QCAZ</abbrev> 72665) to absent (e.g., <abbrev xmlns:xlink="http://www.w3.org/1999/xlink" xlink:title="group available from Museo de Zoología" id="ABBRID0EX6BK" xlink:type="simple">QCAZ</abbrev> 73709).</p><p>In life (Fig. <xref ref-type="fig" rid="F19">19</xref>), dorsum varies from pale olive green, olive green, brownish green, darker brownish green to greyish green with barely visible white spots scattered throughout the body and few black marks in the anterior part of the body (e.g., <abbrev xmlns:xlink="http://www.w3.org/1999/xlink" xlink:title="group available from Museo de Zoología" id="ABBRID0EBACK" xlink:type="simple">QCAZ</abbrev> 53831) or without black marks or spots (e.g., <abbrev xmlns:xlink="http://www.w3.org/1999/xlink" xlink:title="group available from Museo de Zoología" id="ABBRID0EFACK" xlink:type="simple">QCAZ</abbrev> 53807), to absent white or black spots (<abbrev xmlns:xlink="http://www.w3.org/1999/xlink" xlink:title="group available from Museo de Zoología" id="ABBRID0EJACK" xlink:type="simple">QCAZ</abbrev> 72665, 72667, 72669 and 73709). Ventral surfaces, besides venter and posterior thighs, vary from silver (e.g., <abbrev xmlns:xlink="http://www.w3.org/1999/xlink" xlink:title="group available from Museo de Zoología" id="ABBRID0ENACK" xlink:type="simple">QCAZ</abbrev> 53807) to whitish (e.g., <abbrev xmlns:xlink="http://www.w3.org/1999/xlink" xlink:title="group available from Museo de Zoología" id="ABBRID0ERACK" xlink:type="simple">QCAZ</abbrev> 73709). Iris varies from clam shell with thin reticulations (e.g., <abbrev xmlns:xlink="http://www.w3.org/1999/xlink" xlink:title="group available from Museo de Zoología" id="ABBRID0EVACK" xlink:type="simple">QCAZ</abbrev> 73709) to pearl with thicker reticulations (e.g., <abbrev xmlns:xlink="http://www.w3.org/1999/xlink" xlink:title="group available from Museo de Zoología" id="ABBRID0EZACK" xlink:type="simple">QCAZ</abbrev> 72667). White supralabial stripe varies from present (e.g., <abbrev xmlns:xlink="http://www.w3.org/1999/xlink" xlink:title="group available from Museo de Zoología" id="ABBRID0E4ACK" xlink:type="simple">QCAZ</abbrev> 72665) to absent (e.g., <abbrev xmlns:xlink="http://www.w3.org/1999/xlink" xlink:title="group available from Museo de Zoología" id="ABBRID0EBBCK" xlink:type="simple">QCAZ</abbrev> 72667).</p></tp:treatment-sec><tp:treatment-sec sec-type="distribution" id="SECID0EFBCK"><title>Distribution and natural history.</title><p><italic><tp:taxon-name><tp:taxon-name-part taxon-name-part-type="genus" reg="Hyloscirtus">Hyloscirtus</tp:taxon-name-part><tp:taxon-name-part taxon-name-part-type="species" reg="elbakyanae">elbakyanae</tp:taxon-name-part></tp:taxon-name></italic> sp. nov. is known from seven localities, nearby the type locality, Comunidad Shaime, Provincia Morona Santiago, Ecuador, at elevations between 214–622 m (Fig. <xref ref-type="fig" rid="F5">5</xref>). Biogeographic regions are Amazon Humid Tropical Forest and Eastern Lower Montane Forest (<xref ref-type="bibr" rid="B85">Ron et al. 2022</xref>). This species lives in hillside forest, with varying levels of anthropogenic disturbance. The habitat is dominated by palms (<italic><tp:taxon-name><tp:taxon-name-part taxon-name-part-type="genus" reg="Iriartea">Iriartea</tp:taxon-name-part><tp:taxon-name-part taxon-name-part-type="species" reg="deltoidea">deltoidea</tp:taxon-name-part></tp:taxon-name></italic>) and trees up to 20–30 m high (collectors’ observations). They are nocturnal and have been found on ravines with shrub vegetation on the edge of torrent rivers and streams. <italic><tp:taxon-name><tp:taxon-name-part taxon-name-part-type="genus" reg="Hyloscirtus">Hyloscirtus</tp:taxon-name-part><tp:taxon-name-part taxon-name-part-type="species" reg="elbakyanae">elbakyanae</tp:taxon-name-part></tp:taxon-name></italic> sp. nov. calls from under rocks in streams with little water and cracks. There are no records of individuals perching on riparian vegetation.</p></tp:treatment-sec><tp:treatment-sec sec-type="Advertisement call" id="SECID0EUCCK"><title>Advertisement call.</title><p>We analyzed ten calls from two individuals. Both calls (<abbrev xmlns:xlink="http://www.w3.org/1999/xlink" xlink:title="group available from Museo de Zoología" id="ABBRID0E1CCK" xlink:type="simple">QCAZ</abbrev> 53807–08) from Comunidad Shaime, Provincia Morona Santiago, recorded on 23 July 2012 by SRR and T. Camacho, water temperature 20–21 °C. The advertisement call consists of a single tonal note, repeated in series of 4–13 calls (Fig. <xref ref-type="fig" rid="F9">9C</xref>). Average call duration is 0.06 ± 0.05 s with an average inter-call interval of 0.12 ± 0.007 s. The average dominant frequency is 2321.29 ± 127.86. Other call parameters are listed in Table <xref ref-type="table" rid="T4">4</xref>.</p></tp:treatment-sec><tp:treatment-sec sec-type="conservation status" id="SECID0EGDCK"><title>Conservation status.</title><p>The distribution polygon of <italic><tp:taxon-name><tp:taxon-name-part taxon-name-part-type="genus" reg="Hyloscirtus">H.</tp:taxon-name-part><tp:taxon-name-part taxon-name-part-type="species" reg="elbakyanae">elbakyanae</tp:taxon-name-part></tp:taxon-name></italic> sp. nov. is 11 km<sup>2</sup>. There is evidence of deforestation due to logging and it is not known to occur in protected areas. There might be undiscovered populations because the region where it occurs has not been thoroughly sampled. However, in response to its distribution range being less than 20000 km<sup>2</sup> and having fewer than ten known localities, we propose assigning <italic><tp:taxon-name><tp:taxon-name-part taxon-name-part-type="genus" reg="Hyloscirtus">H.</tp:taxon-name-part><tp:taxon-name-part taxon-name-part-type="species" reg="elbakyanae">elbakyanae</tp:taxon-name-part></tp:taxon-name></italic> sp. nov. to the Red List category Vulnerable (VUB1abiii).</p></tp:treatment-sec><tp:treatment-sec sec-type="etymology" id="SECID0EGECK"><title>Etymology.</title><p>The specific name <italic><tp:taxon-name><tp:taxon-name-part taxon-name-part-type="genus" reg="Hyloscirtus"/><tp:taxon-name-part taxon-name-part-type="species" reg="elbakyanae">elbakyanae</tp:taxon-name-part></tp:taxon-name></italic> sp. nov. is a noun in the genitive case and is a patronym for Alexandra Elbakyan. She is a computer programmer and creator of Sci-Hub, a website which provides free access to scientific articles. Sci-Hub allows scientists worldwide to access articles that, otherwise, are behind paywalls and unaffordable in low- and middle-income countries. Our research has greatly benefited from access to relevant literature using Sci-Hub through the years.</p></tp:treatment-sec><tp:treatment-sec><!--Section generated to contain objects referenced in tp:taxon-treatment.--><fig id="F5" position="float" orientation="portrait"><object-id xmlns:xlink="http://www.w3.org/1999/xlink" content-type="doi" xlink:type="simple">10.3897/zookeys.1231.124926.figure5</object-id><object-id xmlns:xlink="http://www.w3.org/1999/xlink" content-type="arpha" xlink:type="simple">14598931-90C1-5F70-AFCF-105D42F42457</object-id><label>Figure 5.</label><caption><p>Geographic distribution of Amazonian species of the <italic><tp:taxon-name><tp:taxon-name-part taxon-name-part-type="genus" reg="Hyloscirtus">Hyloscirtus</tp:taxon-name-part><tp:taxon-name-part taxon-name-part-type="species" reg="bogotensis">bogotensis</tp:taxon-name-part></tp:taxon-name></italic> group. Stars represent the type locality of <italic><tp:taxon-name><tp:taxon-name-part taxon-name-part-type="genus" reg="Hyloscirtus">H.</tp:taxon-name-part><tp:taxon-name-part taxon-name-part-type="species" reg="albopunctulatus">albopunctulatus</tp:taxon-name-part></tp:taxon-name></italic>, <italic><tp:taxon-name><tp:taxon-name-part taxon-name-part-type="genus" reg="Hyloscirtus">H.</tp:taxon-name-part><tp:taxon-name-part taxon-name-part-type="species" reg="phyllognathus">phyllognathus</tp:taxon-name-part></tp:taxon-name></italic> and <italic><tp:taxon-name><tp:taxon-name-part taxon-name-part-type="genus" reg="Hyloscirtus">H.</tp:taxon-name-part><tp:taxon-name-part taxon-name-part-type="species" reg="torrenticola">torrenticola</tp:taxon-name-part></tp:taxon-name></italic>. Symbol colors in the map match those of the lineages in the phylogeny. Boxplot comparing the elevational ranges are shown, which excludes <italic><tp:taxon-name><tp:taxon-name-part taxon-name-part-type="genus" reg="Hyloscirtus">H.</tp:taxon-name-part><tp:taxon-name-part taxon-name-part-type="species" reg="phyllognathus">phyllognathus</tp:taxon-name-part></tp:taxon-name></italic> and <italic><tp:taxon-name><tp:taxon-name-part taxon-name-part-type="genus" reg="Hyloscirtus">H.</tp:taxon-name-part><tp:taxon-name-part taxon-name-part-type="species" reg="torrenticola">torrenticola</tp:taxon-name-part></tp:taxon-name></italic> due to the small sample.</p></caption><graphic xmlns:xlink="http://www.w3.org/1999/xlink" xlink:href="zookeys-1231-233_article-124926__-g005.jpg" position="float" orientation="portrait" xlink:type="simple" id="oo_1279263.jpg"><uri content-type="original_file" xlink:type="simple">https://binary.pensoft.net/fig/1279263</uri></graphic></fig><fig id="F7" position="float" orientation="portrait"><object-id xmlns:xlink="http://www.w3.org/1999/xlink" content-type="doi" xlink:type="simple">10.3897/zookeys.1231.124926.figure7</object-id><object-id xmlns:xlink="http://www.w3.org/1999/xlink" content-type="arpha" xlink:type="simple">9E66A8A8-EC78-54A9-8F22-8B17AF66A1E1</object-id><label>Figure 7.</label><caption><p>Boxplot of the snout-vent length (<abbrev xmlns:xlink="http://www.w3.org/1999/xlink" xlink:title="snout-vent length" id="ABBRID0EMMCI" xlink:type="simple">SVL</abbrev>) comparison analysis. <abbrev xmlns:xlink="http://www.w3.org/1999/xlink" xlink:title="snout-vent length" id="ABBRID0EQMCI" xlink:type="simple">SVL</abbrev> measurements of adult males and females of <italic><tp:taxon-name><tp:taxon-name-part taxon-name-part-type="genus" reg="Hyloscirtus">Hyloscirtus</tp:taxon-name-part><tp:taxon-name-part taxon-name-part-type="species" reg="albopunctulatus">albopunctulatus</tp:taxon-name-part></tp:taxon-name></italic>, <italic><tp:taxon-name><tp:taxon-name-part taxon-name-part-type="genus" reg="Hyloscirtus">H.</tp:taxon-name-part><tp:taxon-name-part taxon-name-part-type="species" reg="maycu">maycu</tp:taxon-name-part></tp:taxon-name></italic> sp. nov., <italic><tp:taxon-name><tp:taxon-name-part taxon-name-part-type="genus" reg="Hyloscirtus">H.</tp:taxon-name-part><tp:taxon-name-part taxon-name-part-type="species" reg="elbakyanae">elbakyanae</tp:taxon-name-part></tp:taxon-name></italic> sp. nov., <italic><tp:taxon-name><tp:taxon-name-part taxon-name-part-type="genus" reg="Hyloscirtus">H.</tp:taxon-name-part><tp:taxon-name-part taxon-name-part-type="species" reg="dispersus">dispersus</tp:taxon-name-part></tp:taxon-name></italic> sp. nov., and <italic><tp:taxon-name><tp:taxon-name-part taxon-name-part-type="genus" reg="Hyloscirtus">H.</tp:taxon-name-part><tp:taxon-name-part taxon-name-part-type="species" reg="phyllognathus">phyllognathus</tp:taxon-name-part></tp:taxon-name></italic>. The line in the middle of the box represents the median and the upper and lower ends of the box are the 75% and 25% quartiles, respectively.</p></caption><graphic xmlns:xlink="http://www.w3.org/1999/xlink" xlink:href="zookeys-1231-233_article-124926__-g007.jpg" position="float" orientation="portrait" xlink:type="simple" id="oo_1279265.jpg"><uri content-type="original_file" xlink:type="simple">https://binary.pensoft.net/fig/1279265</uri></graphic></fig><fig id="F9" position="float" orientation="portrait"><object-id xmlns:xlink="http://www.w3.org/1999/xlink" content-type="doi" xlink:type="simple">10.3897/zookeys.1231.124926.figure9</object-id><object-id xmlns:xlink="http://www.w3.org/1999/xlink" content-type="arpha" xlink:type="simple">FCC57C10-F48D-5807-AFC2-C5BFA10980F2</object-id><label>Figure 9.</label><caption><p>Advertisement calls of Amazonian species of the <italic><tp:taxon-name><tp:taxon-name-part taxon-name-part-type="genus" reg="Hyloscirtus">Hyloscirtus</tp:taxon-name-part><tp:taxon-name-part taxon-name-part-type="species" reg="bogotensis">bogotensis</tp:taxon-name-part></tp:taxon-name></italic> species group. Oscillograms above with their corresponding spectrograms below are shown for each species.</p></caption><graphic xmlns:xlink="http://www.w3.org/1999/xlink" xlink:href="zookeys-1231-233_article-124926__-g009.jpg" position="float" orientation="portrait" xlink:type="simple" id="oo_1279267.jpg"><uri content-type="original_file" xlink:type="simple">https://binary.pensoft.net/fig/1279267</uri></graphic></fig><fig id="F11" position="float" orientation="portrait"><object-id xmlns:xlink="http://www.w3.org/1999/xlink" content-type="doi" xlink:type="simple">10.3897/zookeys.1231.124926.figure11</object-id><object-id xmlns:xlink="http://www.w3.org/1999/xlink" content-type="arpha" xlink:type="simple">11670169-15A4-5885-9F51-9BA1FCD9DD74</object-id><label>Figure 11.</label><caption><p>Ventral views of right hands and feet of the species <bold>A</bold><italic><tp:taxon-name><tp:taxon-name-part taxon-name-part-type="genus" reg="Hyloscirtus">H.</tp:taxon-name-part><tp:taxon-name-part taxon-name-part-type="species" reg="albopunctulatus">albopunctulatus</tp:taxon-name-part></tp:taxon-name></italic>, <abbrev xmlns:xlink="http://www.w3.org/1999/xlink" xlink:title="group available from Museo de Zoología" id="ABBRID0EPTDI" xlink:type="simple">QCAZ</abbrev> 59825, <abbrev xmlns:xlink="http://www.w3.org/1999/xlink" xlink:title="snout-vent length" id="ABBRID0ETTDI" xlink:type="simple">SVL</abbrev>: 37.9 mm, female <bold>B</bold><italic><tp:taxon-name><tp:taxon-name-part taxon-name-part-type="genus" reg="Hyloscirtus">H.</tp:taxon-name-part><tp:taxon-name-part taxon-name-part-type="species" reg="maycu">maycu</tp:taxon-name-part></tp:taxon-name></italic> sp. nov., <abbrev xmlns:xlink="http://www.w3.org/1999/xlink" xlink:title="group available from Museo de Zoología" id="ABBRID0EEUDI" xlink:type="simple">QCAZ</abbrev> 67087, <abbrev xmlns:xlink="http://www.w3.org/1999/xlink" xlink:title="snout-vent length" id="ABBRID0EIUDI" xlink:type="simple">SVL</abbrev>: 34.1 mm, male <bold>C</bold><italic><tp:taxon-name><tp:taxon-name-part taxon-name-part-type="genus" reg="Hyloscirtus">H.</tp:taxon-name-part><tp:taxon-name-part taxon-name-part-type="species" reg="elbakyanae">elbakyanae</tp:taxon-name-part></tp:taxon-name></italic> sp. nov., <abbrev xmlns:xlink="http://www.w3.org/1999/xlink" xlink:title="group available from Museo de Zoología" id="ABBRID0EZUDI" xlink:type="simple">QCAZ</abbrev> 53808, <abbrev xmlns:xlink="http://www.w3.org/1999/xlink" xlink:title="snout-vent length" id="ABBRID0E4UDI" xlink:type="simple">SVL</abbrev>: 36.1 mm, male <bold>D</bold><italic><tp:taxon-name><tp:taxon-name-part taxon-name-part-type="genus" reg="Hyloscirtus">H.</tp:taxon-name-part><tp:taxon-name-part taxon-name-part-type="species" reg="dispersus">dispersus</tp:taxon-name-part></tp:taxon-name></italic> sp. nov., <abbrev xmlns:xlink="http://www.w3.org/1999/xlink" xlink:title="group available from Museo de Zoología" id="ABBRID0EOVDI" xlink:type="simple">QCAZ</abbrev> 52006, <abbrev xmlns:xlink="http://www.w3.org/1999/xlink" xlink:title="snout-vent length" id="ABBRID0ESVDI" xlink:type="simple">SVL</abbrev>: 32.6 mm, male.</p></caption><graphic xmlns:xlink="http://www.w3.org/1999/xlink" xlink:href="zookeys-1231-233_article-124926__-g011.jpg" position="float" orientation="portrait" xlink:type="simple" id="oo_1279269.jpg"><uri content-type="original_file" xlink:type="simple">https://binary.pensoft.net/fig/1279269</uri></graphic></fig><supplementary-material xmlns:xlink="http://www.w3.org/1999/xlink" id="S1" position="float" orientation="portrait" xlink:type="simple"><object-id content-type="doi" xlink:type="simple">10.3897/zookeys.1231.124926.suppl1</object-id><object-id content-type="arpha" xlink:type="simple">DFA8F69C-9DBC-575B-9A76-47C4D1659B5C</object-id><label>Supplementary material 1</label><caption><p>Additional information</p></caption><statement content-type="dataType"><label>Data type</label><p>doc</p></statement><statement content-type="notes"><label>Explanation note</label><p><bold>table S1.</bold> Taxon, voucher number, locality and GenBank data of the species included in the Sanger-based phylogenetic analysis. <bold>table S2.</bold> Details of the preferred partitions found with their best substitution models under Partition Finder and Model Find searches. <bold>table S3.</bold> Sequences for complete gene 16S, obtained from GenBank and amplified in this study. <bold>table S4.</bold> Examined specimens for the morphological analysis include the voucher number, sex of the specimen and the hosting museum. <bold>table S5.</bold> Measurements (in mm) of specimens of <italic><tp:taxon-name><tp:taxon-name-part taxon-name-part-type="genus" reg="Hyloscirtus">Hyloscirtus</tp:taxon-name-part></tp:taxon-name></italic>. <bold>table S6.</bold> Character loadings and eigenvalues for Principal Components (PC I, II and III) of the morphology analysis. <bold>table S7.</bold> Character loadings and eigenvalues for Principal Components (PC I–II) of the acoustic analysis. <bold>table S8.</bold> Character loadings and eigenvalues for Principal Components (PC I–II) of the environmental analysis. <bold>table S9.</bold> Additional specimens examined. <bold>fig. S1.</bold> Map showing the current distribution range known for <italic><tp:taxon-name><tp:taxon-name-part taxon-name-part-type="genus" reg="Hyloscirtus">H.</tp:taxon-name-part><tp:taxon-name-part taxon-name-part-type="species" reg="albopunctulatus">albopunctulatus</tp:taxon-name-part></tp:taxon-name></italic>, <italic><tp:taxon-name><tp:taxon-name-part taxon-name-part-type="genus" reg="Hyloscirtus">H.</tp:taxon-name-part><tp:taxon-name-part taxon-name-part-type="species" reg="phyllognathus">phyllognathus</tp:taxon-name-part></tp:taxon-name></italic> and <italic><tp:taxon-name><tp:taxon-name-part taxon-name-part-type="genus" reg="Hyloscirtus">H.</tp:taxon-name-part><tp:taxon-name-part taxon-name-part-type="species" reg="torrenticola">torrenticola</tp:taxon-name-part></tp:taxon-name></italic> before this study. <bold>fig. S2.</bold> Consensus tree obtained under Maximum likelihood criterion when using taxa with more than 300 UCE loci enriched. <bold>fig. S3.</bold> Consensus tree obtained under Maximum likelihood criterion when using taxa with more than 200 UCE loci enriched. <bold>fig. S4.</bold> Consensus tree obtained under Maximum likelihood criterion when using taxa with more than 300 UCE loci enriched. <bold>fig. S5.</bold> Species delimitation tree based on the Poisson Tree Process (PTP) criteria, using the 12S mitochondrial gene. <bold>fig. S6.</bold> Plot depicting the number of species recovered by the <abbrev xlink:title="Automatic Barcode Gap Discovery" id="ABBRID0E64AM" xlink:type="simple">ABGD</abbrev> criteria as a function of the prior for intraspecific genetic divergences. <bold>fig. S7.</bold> Haplotype network for DNA sequences of 59 individuals for the nuclear gene C-myc.</p></statement><media xlink:href="zookeys-1231-233_article-124926__-s001.doc" mimetype="application" mime-subtype="msword" position="float" orientation="portrait" xlink:type="simple" id="oo_1279281.doc"><uri content-type="original_file" xlink:type="simple">https://binary.pensoft.net/file/1279281</uri></media><permissions><license xlink:type="simple"><license-p>This dataset is made available under the Open Database License (http://opendatacommons.org/licenses/odbl/1.0/). The Open Database License (ODbL) is a license agreement intended to allow users to freely share, modify, and use this Dataset while maintaining this same freedom for others, provided that the original source and author(s) are credited.</license-p></license></permissions><attrib specific-use="authors">Andrea Varela-Jaramillo, Jeffrew W. Streicher, Pablo J. Venegas, Santiago R. Ron</attrib></supplementary-material><fig id="F12" position="float" orientation="portrait"><object-id xmlns:xlink="http://www.w3.org/1999/xlink" content-type="doi" xlink:type="simple">10.3897/zookeys.1231.124926.figure12</object-id><object-id xmlns:xlink="http://www.w3.org/1999/xlink" content-type="arpha" xlink:type="simple">B367153F-7380-59BE-B4F0-ABC0969306E5</object-id><label>Figure 12.</label><caption><p>Photographs of individuals of <italic><tp:taxon-name><tp:taxon-name-part taxon-name-part-type="genus" reg="Hyloscirtus">Hyloscirtus</tp:taxon-name-part><tp:taxon-name-part taxon-name-part-type="species" reg="phyllognathus">phyllognathus</tp:taxon-name-part></tp:taxon-name></italic> and <italic><tp:taxon-name><tp:taxon-name-part taxon-name-part-type="genus" reg="Hyloscirtus">H.</tp:taxon-name-part><tp:taxon-name-part taxon-name-part-type="species" reg="torrenticola">torrenticola</tp:taxon-name-part></tp:taxon-name></italic> species in life <bold>A</bold> dorsolateral and ventral views of a male of <italic><tp:taxon-name><tp:taxon-name-part taxon-name-part-type="genus" reg="Hyloscirtus">H.</tp:taxon-name-part><tp:taxon-name-part taxon-name-part-type="species" reg="phyllognathus">phyllognathus</tp:taxon-name-part></tp:taxon-name></italic> sensu stricto (<abbrev xmlns:xlink="http://www.w3.org/1999/xlink" xlink:title="División de Herpetología at Centro de Ornitología y Biodiversidad" id="ABBRID0EGXDI" xlink:type="simple">CORBIDI</abbrev> 9590, Catarata Ahuashiyacu, San Martín, Perú) <bold>B</bold> dorsolateral view of a female of <italic><tp:taxon-name><tp:taxon-name-part taxon-name-part-type="genus" reg="Hyloscirtus">H.</tp:taxon-name-part><tp:taxon-name-part taxon-name-part-type="species" reg="torrenticola">torrenticola</tp:taxon-name-part></tp:taxon-name></italic> (MAR 1938, Departamento de Caquetá, Colombia) <bold>C</bold> dorsolateral view of a male of <italic><tp:taxon-name><tp:taxon-name-part taxon-name-part-type="genus" reg="Hyloscirtus">H.</tp:taxon-name-part><tp:taxon-name-part taxon-name-part-type="species" reg="torrenticola">torrenticola</tp:taxon-name-part></tp:taxon-name></italic> (MAR 1974, same locality as B). Photographs by Alessandro Catenazzi (<bold>A</bold>) and Marco Rada (<bold>B, C</bold>).</p></caption><graphic xmlns:xlink="http://www.w3.org/1999/xlink" xlink:href="zookeys-1231-233_article-124926__-g012.jpg" position="float" orientation="portrait" xlink:type="simple" id="oo_1279270.jpg"><uri content-type="original_file" xlink:type="simple">https://binary.pensoft.net/fig/1279270</uri></graphic></fig><table-wrap id="T4" position="float" orientation="portrait"><label>Table 4.</label><caption><p>Acoustic parameters comparing calls of <italic><tp:taxon-name><tp:taxon-name-part taxon-name-part-type="genus" reg="Hyloscirtus">Hyloscirtus</tp:taxon-name-part><tp:taxon-name-part taxon-name-part-type="species" reg="albopunctulatus">albopunctulatus</tp:taxon-name-part></tp:taxon-name></italic> (Lineage A), <italic><tp:taxon-name><tp:taxon-name-part taxon-name-part-type="genus" reg="Hyloscirtus">H.</tp:taxon-name-part><tp:taxon-name-part taxon-name-part-type="species" reg="maycu">maycu</tp:taxon-name-part></tp:taxon-name></italic> sp. nov. (Lineage B), <italic><tp:taxon-name><tp:taxon-name-part taxon-name-part-type="genus" reg="Hyloscirtus">H.</tp:taxon-name-part><tp:taxon-name-part taxon-name-part-type="species" reg="elbakyanae">elbakyanae</tp:taxon-name-part></tp:taxon-name></italic> sp. nov. (Lineage D), <italic><tp:taxon-name><tp:taxon-name-part taxon-name-part-type="genus" reg="Hyloscirtus">H.</tp:taxon-name-part><tp:taxon-name-part taxon-name-part-type="species" reg="phyllognathus">phyllognathus</tp:taxon-name-part></tp:taxon-name></italic> sensu stricto (Lineage E), <italic><tp:taxon-name><tp:taxon-name-part taxon-name-part-type="genus" reg="Hyloscirtus">H.</tp:taxon-name-part></tp:taxon-name></italic> UCS 2 (Lineage F), <italic><tp:taxon-name><tp:taxon-name-part taxon-name-part-type="genus" reg="Hyloscirtus">H.</tp:taxon-name-part><tp:taxon-name-part taxon-name-part-type="species" reg="dispersus">dispersus</tp:taxon-name-part></tp:taxon-name></italic> sp. nov. (Lineage G) and <italic><tp:taxon-name><tp:taxon-name-part taxon-name-part-type="genus" reg="Hyloscirtus">H.</tp:taxon-name-part><tp:taxon-name-part taxon-name-part-type="species" reg="torrenticola">torrenticola</tp:taxon-name-part></tp:taxon-name></italic> from type locality. Mean ± SD is given with range in parentheses. Five calls were analyzed per individual.</p></caption><table id="TID0E4KBK" rules="all"><tbody><tr><th rowspan="1" colspan="1">Parameter</th><th rowspan="1" colspan="1"><italic><tp:taxon-name><tp:taxon-name-part taxon-name-part-type="genus" reg="Hyloscirtus">H.</tp:taxon-name-part><tp:taxon-name-part taxon-name-part-type="species" reg="albopunctulatus">albopunctulatus</tp:taxon-name-part></tp:taxon-name></italic> (<italic>n</italic> = 7)</th><th rowspan="1" colspan="1"><italic><tp:taxon-name><tp:taxon-name-part taxon-name-part-type="genus" reg="Hyloscirtus">H.</tp:taxon-name-part><tp:taxon-name-part taxon-name-part-type="species" reg="maycu">maycu</tp:taxon-name-part></tp:taxon-name></italic> sp. nov. (<italic>n</italic> = 1)</th><th rowspan="1" colspan="1"><italic><tp:taxon-name><tp:taxon-name-part taxon-name-part-type="genus" reg="Hyloscirtus">H.</tp:taxon-name-part><tp:taxon-name-part taxon-name-part-type="species" reg="elbakyanae">elbakyanae</tp:taxon-name-part></tp:taxon-name></italic> sp. nov. (<italic>n</italic> = 2)</th><th rowspan="1" colspan="1"><italic><tp:taxon-name><tp:taxon-name-part taxon-name-part-type="genus" reg="Hyloscirtus">H.</tp:taxon-name-part><tp:taxon-name-part taxon-name-part-type="species" reg="phyllognathus">phyllognathus</tp:taxon-name-part></tp:taxon-name></italic> sensu stricto (<italic>n</italic> = 1)</th><th rowspan="1" colspan="1">UCS 2 (<italic>n</italic> = 1)</th><th rowspan="1" colspan="1"><italic><tp:taxon-name><tp:taxon-name-part taxon-name-part-type="genus" reg="Hyloscirtus">H.</tp:taxon-name-part><tp:taxon-name-part taxon-name-part-type="species" reg="dispersus">dispersus</tp:taxon-name-part></tp:taxon-name></italic> sp. nov. (<italic>n</italic> = 13)</th><th rowspan="1" colspan="1"><italic><tp:taxon-name><tp:taxon-name-part taxon-name-part-type="genus" reg="Hyloscirtus">H.</tp:taxon-name-part><tp:taxon-name-part taxon-name-part-type="species" reg="torrenticola">torrenticola</tp:taxon-name-part></tp:taxon-name></italic> sensu stricto (<italic>n</italic> = 2)</th></tr><tr><td rowspan="1" colspan="1">
                  <bold>Series of calls</bold>
                </td><td rowspan="1" colspan="1">2 – &gt; 70</td><td rowspan="1" colspan="1">10–13</td><td rowspan="1" colspan="1">4–13</td><td rowspan="1" colspan="1">3–4</td><td rowspan="1" colspan="1">3</td><td rowspan="1" colspan="1">1–8</td><td rowspan="1" colspan="1">3–4</td></tr><tr><td rowspan="1" colspan="1">
                  <bold>Rise time of the call (s)</bold>
                </td><td rowspan="1" colspan="1">2.28 ± 0.80 (1.43–3.69)</td><td rowspan="1" colspan="1">0.832</td><td rowspan="1" colspan="1">0.57 ± 0.05 (0.53–0.60)</td><td rowspan="1" colspan="1">0.28</td><td rowspan="1" colspan="1">0.17</td><td rowspan="1" colspan="1">0.61 ± 0.50 (0.053–2.01)</td><td rowspan="1" colspan="1">0.16 ± 0.017 (0.148–0.173)</td></tr><tr><td rowspan="1" colspan="1">
                  <bold>Call duration (s)</bold>
                </td><td rowspan="1" colspan="1">0.051 ± 0.005 (0.045–0.058)</td><td rowspan="1" colspan="1">0.053</td><td rowspan="1" colspan="1">0.06 ± 0.001 (0.055–0.057)</td><td rowspan="1" colspan="1">0.04</td><td rowspan="1" colspan="1">0.05</td><td rowspan="1" colspan="1">0.11 ± 0.015 (0.082–0.130)</td><td rowspan="1" colspan="1">0.03 ± 0.001 (0.026–0.028)</td></tr><tr><td rowspan="1" colspan="1">
                  <bold>Inter-call duration (s)</bold>
                </td><td rowspan="1" colspan="1">0.30 ± 0.06 (0.17–0.35)</td><td rowspan="1" colspan="1">0.09</td><td rowspan="1" colspan="1">0.12 ± 0.007 (0.11–0.12)</td><td rowspan="1" colspan="1">0.06</td><td rowspan="1" colspan="1">0.05</td><td rowspan="1" colspan="1">0.33 ± 0.044 (0.270–0.440)</td><td rowspan="1" colspan="1">0.07 ± 0.007 (0.060–0.070)</td></tr><tr><td rowspan="1" colspan="1">
                  <bold>Dominant frequency (Hz)</bold>
                </td><td rowspan="1" colspan="1">2149.84 ± 137.36 (1903.42–2309.0)</td><td rowspan="1" colspan="1">2343.8</td><td rowspan="1" colspan="1">2321.29 ± 127.86 (2230.88–2411.7)</td><td rowspan="1" colspan="1">2177.0</td><td rowspan="1" colspan="1">1851.9</td><td rowspan="1" colspan="1">2795.41 ± 138.68 (2573.05–3014.60)</td><td rowspan="1" colspan="1">2743.79 ± 48.22 (2709.60–2777.80)</td></tr><tr><td rowspan="1" colspan="1">
                  <bold>Fundamental frequency (Hz)</bold>
                </td><td rowspan="1" colspan="1">1214.12 ± 184.71 (1068.72–1571.90)</td><td rowspan="1" colspan="1">1171.90</td><td rowspan="1" colspan="1">1184.35 ± 30.48 (1162.8–1205.9)</td><td rowspan="1" colspan="1">1974.6</td><td rowspan="1" colspan="1">1851.9</td><td rowspan="1" colspan="1">2700.63 ± 195.66 (2210.80–2924.20)</td><td rowspan="1" colspan="1">2743.75 ± 48.16 (2709.70–2777.80)</td></tr><tr><td rowspan="1" colspan="1">
                  <bold>Bandwidth of the call (Hz)</bold>
                </td><td rowspan="1" colspan="1">378.51 ± 24.98 (344.5–421.9)</td><td rowspan="1" colspan="1">515.6</td><td rowspan="1" colspan="1">581.4 ± 91.36 (516.8–646)</td><td rowspan="1" colspan="1">372.5</td><td rowspan="1" colspan="1">416.3</td><td rowspan="1" colspan="1">359.06 ± 12.71 (343.1–383.85)</td><td rowspan="1" colspan="1">459.0 ± 36.06 (433.50–484.50)</td></tr></tbody></table></table-wrap><fig id="F10" position="float" orientation="portrait"><object-id xmlns:xlink="http://www.w3.org/1999/xlink" content-type="doi" xlink:type="simple">10.3897/zookeys.1231.124926.figure10</object-id><object-id xmlns:xlink="http://www.w3.org/1999/xlink" content-type="arpha" xlink:type="simple">92A9A99C-5561-5891-B985-60FA1313AE7D</object-id><label>Figure 10.</label><caption><p>Principal components (PC) of the environmental envelope analysis. Eight environmental variables were analyzed of localities of <italic><tp:taxon-name><tp:taxon-name-part taxon-name-part-type="genus" reg="Hyloscirtus">Hyloscirtus</tp:taxon-name-part><tp:taxon-name-part taxon-name-part-type="species" reg="albopunctulatus">albopunctulatus</tp:taxon-name-part></tp:taxon-name></italic>, <italic><tp:taxon-name><tp:taxon-name-part taxon-name-part-type="genus" reg="Hyloscirtus">H.</tp:taxon-name-part><tp:taxon-name-part taxon-name-part-type="species" reg="maycu">maycu</tp:taxon-name-part></tp:taxon-name></italic> sp. nov., <italic><tp:taxon-name><tp:taxon-name-part taxon-name-part-type="genus" reg="Hyloscirtus">H.</tp:taxon-name-part><tp:taxon-name-part taxon-name-part-type="species" reg="elbakyanae">elbakyanae</tp:taxon-name-part></tp:taxon-name></italic> sp. nov., <italic><tp:taxon-name><tp:taxon-name-part taxon-name-part-type="genus" reg="Hyloscirtus">H.</tp:taxon-name-part><tp:taxon-name-part taxon-name-part-type="species" reg="dispersus">dispersus</tp:taxon-name-part></tp:taxon-name></italic> sp. nov., <italic><tp:taxon-name><tp:taxon-name-part taxon-name-part-type="genus" reg="Hyloscirtus">H.</tp:taxon-name-part><tp:taxon-name-part taxon-name-part-type="species" reg="phyllognathus">phyllognathus</tp:taxon-name-part></tp:taxon-name></italic> sensu stricto, <tp:taxon-name><tp:taxon-name-part taxon-name-part-type="genus" reg="Hyloscirtus">H.</tp:taxon-name-part></tp:taxon-name> UCS 1 an individual from Lineage F (UCS 2), and <italic><tp:taxon-name><tp:taxon-name-part taxon-name-part-type="genus" reg="Hyloscirtus">H.</tp:taxon-name-part><tp:taxon-name-part taxon-name-part-type="species" reg="torrenticola">torrenticola</tp:taxon-name-part></tp:taxon-name></italic> sensu stricto. Normal data ellipses are shown by group. The contribution of each principal component to explain total variation is shown in parentheses. The results of the PC analysis are shown in Suppl. material <xref ref-type="supplementary-material" rid="S1">1</xref>: table S8.</p></caption><graphic xmlns:xlink="http://www.w3.org/1999/xlink" xlink:href="zookeys-1231-233_article-124926__-g010.jpg" position="float" orientation="portrait" xlink:type="simple" id="oo_1279268.jpg"><uri content-type="original_file" xlink:type="simple">https://binary.pensoft.net/fig/1279268</uri></graphic></fig></tp:treatment-sec><ref-list><ref id="B61"><mixed-citation xmlns:xlink="http://www.w3.org/1999/xlink" xlink:type="simple"><person-group><name name-style="western"><surname>Melin</surname><given-names>D</given-names></name></person-group> (<year>1941</year>) <source>Contributions to the knowledge of the amphibia of south America.</source><publisher-name>Gothenburg</publisher-name>, <publisher-loc>Sweden</publisher-loc>, <size units="page">71 pp</size>.</mixed-citation></ref><ref id="B23"><mixed-citation xmlns:xlink="http://www.w3.org/1999/xlink" xlink:type="simple"><person-group><name name-style="western"><surname>Duellman</surname><given-names>WE</given-names></name><name name-style="western"><surname>Altig</surname><given-names>R</given-names></name></person-group> (<year>1978</year>) <article-title>New species of tree frogs (family <tp:taxon-name><tp:taxon-name-part taxon-name-part-type="family">Hylidae</tp:taxon-name-part></tp:taxon-name>) from the Andes of Colombia and Ecuador.</article-title><source>Herpetologica</source><volume>34</volume>: <fpage>177</fpage>–<lpage>185</lpage>.</mixed-citation></ref><ref id="B80"><mixed-citation xmlns:xlink="http://www.w3.org/1999/xlink" xlink:type="simple"><person-group><name name-style="western"><surname>Rivera-Correa</surname><given-names>M</given-names></name></person-group> (<year>2016</year>) Evolution of Andean Rivers <italic><tp:taxon-name><tp:taxon-name-part taxon-name-part-type="genus">Hyloscirtus</tp:taxon-name-part></tp:taxon-name></italic> (<tp:taxon-name><tp:taxon-name-part taxon-name-part-type="order">Anura</tp:taxon-name-part></tp:taxon-name>: <tp:taxon-name><tp:taxon-name-part taxon-name-part-type="family">Hylidae</tp:taxon-name-part></tp:taxon-name>): Phylogenetic relations, taxonomic review and delimitation of species. Pontifícia Universidade Católica Do Rio Grande Do Sul. Faculdade de Biociencias. Tese de Doutorado. Porto Alegre, Brazil.</mixed-citation></ref><ref id="B85"><mixed-citation xmlns:xlink="http://www.w3.org/1999/xlink" xlink:type="simple"><person-group><name name-style="western"><surname>Ron</surname><given-names>SR</given-names></name><name name-style="western"><surname>Merino-Viteri</surname><given-names>A</given-names></name><name name-style="western"><surname>Ortiz</surname><given-names>DA</given-names></name></person-group> (<year>2022</year>) Anfibios del Ecuador. Version 2022.0. Museo de Zoología, Pontificia Universidad Católica del Ecuador. <ext-link xlink:href="https://bioweb.bio/faunaweb/amphibiaweb" ext-link-type="uri" xlink:type="simple">https://bioweb.bio/faunaweb/amphibiaweb</ext-link> [accessed 21 March 2023]</mixed-citation></ref></ref-list></tp:taxon-treatment>
