# Supplementary material for: ﻿Three new species of torrent treefrogs (Anura, Hylidae) of the Hyloscirtusbogotensis group from the eastern Andean slopes and the biogeographic history of the genus
Source: Zookeys. 2025 Mar 13;1231:233–92. doi: 10.3897/zookeys.1231.124926 (PMC11926613; doi:10.3897/zookeys.1231.124926)
Supplement: XML Treatment for Hyloscirtus dispersus [file zookeys.1231.124926-treatment4.xml]

<!DOCTYPE tp:taxon-treatment
  PUBLIC "-//TaxonX//DTD Taxonomic Treatment Publishing DTD v0 20100105//EN" "tax-treatment-NSO.dtd">
<tp:taxon-treatment xmlns:tp="http://www.plazi.org/taxpub"><tp:treatment-meta><kwd-group><label>Taxon classification</label><kwd>
                  <named-content content-type="kingdom">Animalia</named-content>
                </kwd><kwd>
                  <named-content content-type="order">Anura</named-content>
                </kwd><kwd>
                  <named-content content-type="family">Hylidae</named-content>
                </kwd></kwd-group><mixed-citation publication-type="journal"><person-group><name><surname>Varela-Jaramillo</surname><given-names>Andrea</given-names></name><name><surname>Streicher</surname><given-names>Jeffrey W.</given-names></name><name><surname>Venegas</surname><given-names>Pablo J.</given-names></name><name><surname>Ron</surname><given-names>Santiago R.</given-names></name></person-group><article-title>﻿Three new species of torrent treefrogs (<tp:taxon-name><tp:taxon-name-part taxon-name-part-type="order">Anura</tp:taxon-name-part></tp:taxon-name>, <tp:taxon-name><tp:taxon-name-part taxon-name-part-type="family">Hylidae</tp:taxon-name-part></tp:taxon-name>) of the <italic><tp:taxon-name><tp:taxon-name-part taxon-name-part-type="genus" reg="Hyloscirtus">Hyloscirtus</tp:taxon-name-part><tp:taxon-name-part taxon-name-part-type="species" reg="bogotensis">bogotensis</tp:taxon-name-part></tp:taxon-name></italic> group from the eastern Andean slopes and the biogeographic history of the genus</article-title><source>Zookeys</source><day>13</day><month>03</month><year>2025</year><volume>1231</volume><fpage>233</fpage><lpage>292</lpage><pub-id pub-id-type="doi">10.3897/zookeys.1231.124926</pub-id></mixed-citation></tp:treatment-meta><tp:nomenclature><label>﻿</label><tp:taxon-name>
                <object-id xmlns:xlink="http://www.w3.org/1999/xlink" content-type="arpha" xlink:type="simple">43A76F83-26E6-5F84-81D2-F77878FB4876</object-id>
                <tp:taxon-name-part taxon-name-part-type="genus" reg="Hyloscirtus">Hyloscirtus</tp:taxon-name-part>
                <tp:taxon-name-part taxon-name-part-type="species" reg="dispersus">dispersus</tp:taxon-name-part>
                <object-id xmlns:xlink="http://www.w3.org/1999/xlink" content-type="zoobank" xlink:type="simple">https://zoobank.org/69BCDDF6-E41A-40E2-A389-44566337EC4C</object-id>
              </tp:taxon-name><tp:taxon-status xmlns:xlink="http://www.w3.org/1999/xlink" xlink:type="simple">sp. nov.</tp:taxon-status><xref ref-type="fig" rid="F5">Figs 5</xref><xref ref-type="fig" rid="F7">, 7</xref><xref ref-type="fig" rid="F9">, 9</xref><xref ref-type="fig" rid="F10">, 10</xref><xref ref-type="fig" rid="F11">, 11</xref><xref ref-type="fig" rid="F20">, 20</xref><xref ref-type="fig" rid="F21">, 21</xref><xref ref-type="fig" rid="F22">, 22 Common name: Proposed standard English name: Dispersed stream frog Proposed standard Spanish name: Rana de Torrente dispersa</xref></tp:nomenclature><tp:treatment-sec sec-type="type material" id="SECID0EAHCK"><title>Type material.</title><p><bold><italic>Holotype</italic></bold>. • <abbrev xmlns:xlink="http://www.w3.org/1999/xlink" xlink:title="group available from Museo de Zoología" id="ABBRID0ELHCK" xlink:type="simple">QCAZ</abbrev> 52006 (Figs <xref ref-type="fig" rid="F20">20</xref>–<xref ref-type="fig" rid="F22">22</xref>), field no. SC 38765, adult male from Ecuador, Provincia Tungurahua, Caserío Machay, 3 km E of Río Verde on the road to Puyo, (<named-content xmlns:xlink="http://www.w3.org/1999/xlink" content-type="dwc:verbatimCoordinates" xlink:type="simple"><named-content content-type="geo-json" specific-use="{&#34;type&#34;:&#34;Point&#34;,&#34;coordinates&#34;:[-78.280100,-1.392300]}" id="NCID0E1HCK" xlink:type="simple">1.3923°S, 78.2801°W</named-content></named-content>), 1349 m above sea level, collected by SRR, F. Ayala, T. Camacho, M. Yánez, D. Rivadeneira, S. Aldás and D. Pareja on 19 September 2011. A 3D model of the holotype is available at Sketchfab platform (<ext-link xmlns:xlink="http://www.w3.org/1999/xlink" xlink:href="https://skfb.ly/oSqqI" ext-link-type="uri" xlink:type="simple">https://skfb.ly/oSqqI</ext-link>). <bold><italic>Paratypes</italic></bold>. • All collected in Ecuador. Provincia Sucumbíos: Río Azuela, Hostería El Reventador (<named-content xmlns:xlink="http://www.w3.org/1999/xlink" content-type="dwc:verbatimCoordinates" xlink:type="simple"><named-content content-type="geo-json" specific-use="{&#34;type&#34;:&#34;Point&#34;,&#34;coordinates&#34;:[-77.592100,-0.075200]}" id="NCID0EKICK" xlink:type="simple">0.0752°S, 77.5921°W</named-content></named-content>), 1680 m, <abbrev xmlns:xlink="http://www.w3.org/1999/xlink" xlink:title="group available from Museo de Zoología" id="ABBRID0EPICK" xlink:type="simple">QCAZ</abbrev> 66709–10, adult males, collected by G. Vaca, M. Mejía and D. Escobar on 26 February 2017; • Provincia Napo: Cocodrilos, on Baeza–Archidona road (<named-content xmlns:xlink="http://www.w3.org/1999/xlink" content-type="dwc:verbatimCoordinates" xlink:type="simple"><named-content content-type="geo-json" specific-use="{&#34;type&#34;:&#34;Point&#34;,&#34;coordinates&#34;:[-77.792800,-0.671000]}" id="NCID0EWICK" xlink:type="simple">0.6710°S, 77.7928°W</named-content></named-content>), 1575 m, <abbrev xmlns:xlink="http://www.w3.org/1999/xlink" xlink:title="group available from Museo de Zoología" id="ABBRID0E2ICK" xlink:type="simple">QCAZ</abbrev> 63488, adult male, collected by SRR, S. Guamán, M.J. Navarrete, B. Proaño and A. Achig on 23 June 2016; • Provincia Tungurahua: same locality, date, and collectors as for the holotype, (<named-content xmlns:xlink="http://www.w3.org/1999/xlink" content-type="dwc:verbatimCoordinates" xlink:type="simple"><named-content content-type="geo-json" specific-use="{&#34;type&#34;:&#34;Point&#34;,&#34;coordinates&#34;:[-78.280700,-1.400200]}" id="NCID0ECJCK" xlink:type="simple">1.4002°S, 78.2807°W</named-content></named-content>), 1244 m, <abbrev xmlns:xlink="http://www.w3.org/1999/xlink" xlink:title="group available from Museo de Zoología" id="ABBRID0EHJCK" xlink:type="simple">QCAZ</abbrev> 52007, adult male; • Reserva Río Zuñac (<named-content xmlns:xlink="http://www.w3.org/1999/xlink" content-type="dwc:verbatimCoordinates" xlink:type="simple"><named-content content-type="geo-json" specific-use="{&#34;type&#34;:&#34;Point&#34;,&#34;coordinates&#34;:[-78.154000,-1.376500]}" id="NCID0EOJCK" xlink:type="simple">1.3765°S, 78.1540°W</named-content></named-content>), 1594 m, <abbrev xmlns:xlink="http://www.w3.org/1999/xlink" xlink:title="group available from Museo de Zoología" id="ABBRID0ETJCK" xlink:type="simple">QCAZ</abbrev> 52458, 52462, adult males, collected by F. Ayala, D. Paucar, Y. Sagredo, J.P. Reyes, F. Recalde, L. Recalde and S. Recalde on 16 January 2011; • Provincia Pastaza: Reserva Comunitaria Ankaku, on Puyo–Tena road (<named-content xmlns:xlink="http://www.w3.org/1999/xlink" content-type="dwc:verbatimCoordinates" xlink:type="simple"><named-content content-type="geo-json" specific-use="{&#34;type&#34;:&#34;Point&#34;,&#34;coordinates&#34;:[-78.047900,-1.267600]}" id="NCID0E1JCK" xlink:type="simple">1.2676°S, 78.0479°W</named-content></named-content>), 1668 m, <abbrev xmlns:xlink="http://www.w3.org/1999/xlink" xlink:title="group available from Museo de Zoología" id="ABBRID0E6JCK" xlink:type="simple">QCAZ</abbrev> 46297, adult male, collected by E. Tapia on 15 October 2009; • Parque Nacional Llanganates, Comunidad Zarentza (<named-content xmlns:xlink="http://www.w3.org/1999/xlink" content-type="dwc:verbatimCoordinates" xlink:type="simple"><named-content content-type="geo-json" specific-use="{&#34;type&#34;:&#34;Point&#34;,&#34;coordinates&#34;:[-78.072000,-0.352400]}" id="NCID0EGKCK" xlink:type="simple">0.3524°S, 78.072°W</named-content></named-content>), 1419 m, <abbrev xmlns:xlink="http://www.w3.org/1999/xlink" xlink:title="group available from Museo de Zoología" id="ABBRID0ELKCK" xlink:type="simple">QCAZ</abbrev> 59819–21, adult males, collected by D. Rivadeneira, F. Mora, J.C. Sánchez, D. Velalcázar, D. Núñez and J. Pinto; • Provincia Morona Santiago: Chiguinda (<named-content xmlns:xlink="http://www.w3.org/1999/xlink" content-type="dwc:verbatimCoordinates" xlink:type="simple"><named-content content-type="geo-json" specific-use="{&#34;type&#34;:&#34;Point&#34;,&#34;coordinates&#34;:[-78.720000,-3.227800]}" id="NCID0ESKCK" xlink:type="simple">3.2278°S, 78.7200°W</named-content></named-content>), 1741, <abbrev xmlns:xlink="http://www.w3.org/1999/xlink" xlink:title="group available from Museo de Zoología" id="ABBRID0EXKCK" xlink:type="simple">QCAZ</abbrev> 18275, collected by Í. Tapia and G. Onore on 27 December 2001; • 16 km N El Ideal, on the road to Cuenca from Gualaquiza (<named-content xmlns:xlink="http://www.w3.org/1999/xlink" content-type="dwc:verbatimCoordinates" xlink:type="simple"><named-content content-type="geo-json" specific-use="{&#34;type&#34;:&#34;Point&#34;,&#34;coordinates&#34;:[-78.672500,-3.242500]}" id="NCID0E5KCK" xlink:type="simple">3.2425°S, 78.6725°W</named-content></named-content>), 1600 m, <abbrev xmlns:xlink="http://www.w3.org/1999/xlink" xlink:title="group available from Museo de Zoología" id="ABBRID0EDLCK" xlink:type="simple">QCAZ</abbrev> 23936, metamorph, <abbrev xmlns:xlink="http://www.w3.org/1999/xlink" xlink:title="group available from Museo de Zoología" id="ABBRID0EHLCK" xlink:type="simple">QCAZ</abbrev> 23937, 23945, adult males, collected by SRR and G. Romero on 09 April 2003; • 8.6 km E 9 de Octubre, Guamote–Macas road (2.24774°S, 78.2069°W), 1671 m, <abbrev xmlns:xlink="http://www.w3.org/1999/xlink" xlink:title="group available from Museo de Zoología" id="ABBRID0ELLCK" xlink:type="simple">QCAZ</abbrev> 32267, adult male, collected by M. Bustamante, J. Guayasamin, E. Bonaccorso and J. F. Freile on 19 July 2006; • 4 km from Limón (Leonidas Plaza Gutiérrez), on the road to Plan de Milagro (<named-content xmlns:xlink="http://www.w3.org/1999/xlink" content-type="dwc:verbatimCoordinates" xlink:type="simple"><named-content content-type="geo-json" specific-use="{&#34;type&#34;:&#34;Point&#34;,&#34;coordinates&#34;:[-78.455000,-2.996900]}" id="NCID0ESLCK" xlink:type="simple">2.9969°S, 78.4550°W</named-content></named-content>), 1373–1409 m, <abbrev xmlns:xlink="http://www.w3.org/1999/xlink" xlink:title="group available from Museo de Zoología" id="ABBRID0EXLCK" xlink:type="simple">QCAZ</abbrev> 40878, adult male, collected by I. Tapia, D. Salazar, L. Coloma and SRR on 07 June 2008, <abbrev xmlns:xlink="http://www.w3.org/1999/xlink" xlink:title="group available from Museo de Zoología" id="ABBRID0E2LCK" xlink:type="simple">QCAZ</abbrev> 41901 adult female, collected by D. Salazar, E. Lemmon and A. Lemmon on 06 August 2008; • Limón (Leonidas Plaza Gutiérrez), Río Napinaza (<named-content xmlns:xlink="http://www.w3.org/1999/xlink" content-type="dwc:verbatimCoordinates" xlink:type="simple"><named-content content-type="geo-json" specific-use="{&#34;type&#34;:&#34;Point&#34;,&#34;coordinates&#34;:[-78.408000,-2.923000]}" id="NCID0ECMCK" xlink:type="simple">2.9230°S, 78.4080°W</named-content></named-content>), 1430 m, <abbrev xmlns:xlink="http://www.w3.org/1999/xlink" xlink:title="group available from Museo de Zoología" id="ABBRID0EHMCK" xlink:type="simple">QCAZ</abbrev> 42002, adult male, collected by D. Salazar, E. Lemmon and A. Lemmon on 13 August 2008, <abbrev xmlns:xlink="http://www.w3.org/1999/xlink" xlink:title="group available from Museo de Zoología" id="ABBRID0ELMCK" xlink:type="simple">QCAZ</abbrev> 42047, adult male, collected by D. Salazar and N. Peñafiel on 28 February 2008; • Bosque Protector Abanico (<named-content xmlns:xlink="http://www.w3.org/1999/xlink" content-type="dwc:verbatimCoordinates" xlink:type="simple"><named-content content-type="geo-json" specific-use="{&#34;type&#34;:&#34;Point&#34;,&#34;coordinates&#34;:[-78.205300,-2.244800]}" id="NCID0ESMCK" xlink:type="simple">2.2448°S, 78.2053°W</named-content></named-content>), 1646, <abbrev xmlns:xlink="http://www.w3.org/1999/xlink" xlink:title="group available from Museo de Zoología" id="ABBRID0EXMCK" xlink:type="simple">QCAZ</abbrev> 49032, adult male, collected by Y. Sagredo and R. Jarrín on 26 July 2010; • 9 de Octubre–Macas road (<named-content xmlns:xlink="http://www.w3.org/1999/xlink" content-type="dwc:verbatimCoordinates" xlink:type="simple"><named-content content-type="geo-json" specific-use="{&#34;type&#34;:&#34;Point&#34;,&#34;coordinates&#34;:[-78.216700,-2.235100]}" id="NCID0E5MCK" xlink:type="simple">2.2351°S, 78.2167°W</named-content></named-content>), 1683 m, <abbrev xmlns:xlink="http://www.w3.org/1999/xlink" xlink:title="group available from Museo de Zoología" id="ABBRID0EDNCK" xlink:type="simple">QCAZ</abbrev> 57014–16, adult males, collected by F. Ayala, Y. Sagredo, S. Arroyo, S. Valverde and L. Cedeño on 02 March 2014; • Parque Nacional Sangay, Sardinayacu (<named-content xmlns:xlink="http://www.w3.org/1999/xlink" content-type="dwc:verbatimCoordinates" xlink:type="simple"><named-content content-type="geo-json" specific-use="{&#34;type&#34;:&#34;Point&#34;,&#34;coordinates&#34;:[-78.168700,-2.092800]}" id="NCID0EKNCK" xlink:type="simple">2.0928°S, 78.1687°W</named-content></named-content>), 1475–1735 m, <abbrev xmlns:xlink="http://www.w3.org/1999/xlink" xlink:title="group available from Museo de Zoología" id="ABBRID0EPNCK" xlink:type="simple">QCAZ</abbrev> 58732–3, 58735, adult males, collected by D. Rivadeneira, D. Velalcázar, J. Pinto, F. Mora, D. Núñez, J.C. Sanchez and A. Correa between 16 January 2015 and 26 January 2015, <abbrev xmlns:xlink="http://www.w3.org/1999/xlink" xlink:title="group available from Museo de Zoología" id="ABBRID0ETNCK" xlink:type="simple">QCAZ</abbrev> 59099, adult female, collected by SRR, D. Paucar, PJV, P. Baldeón, M. Caminer and K. Nusirquia on 28 February 2015; • Puchimi (<named-content xmlns:xlink="http://www.w3.org/1999/xlink" content-type="dwc:verbatimCoordinates" xlink:type="simple"><named-content content-type="geo-json" specific-use="{&#34;type&#34;:&#34;Point&#34;,&#34;coordinates&#34;:[-78.159500,-2.777400]}" id="NCID0E1NCK" xlink:type="simple">2.7774°S, 78.1595°W</named-content></named-content>), 1365–1450 m, <abbrev xmlns:xlink="http://www.w3.org/1999/xlink" xlink:title="group available from Museo de Zoología" id="ABBRID0E6NCK" xlink:type="simple">QCAZ</abbrev> 69548, 69550, 69555, 69561–63, adult males, collected by D. Almeida, D. Núñez, K. Nusirquia and J. Mora on 09 July 2017; • Comunidad Shuar Kunkuk, base of Cordillera del Cóndor mountain range (<named-content xmlns:xlink="http://www.w3.org/1999/xlink" content-type="dwc:verbatimCoordinates" xlink:type="simple"><named-content content-type="geo-json" specific-use="{&#34;type&#34;:&#34;Point&#34;,&#34;coordinates&#34;:[-78.197200,-3.330200]}" id="NCID0EGOCK" xlink:type="simple">3.3302°S, 78.1972°W</named-content></named-content>), 1521 m, <abbrev xmlns:xlink="http://www.w3.org/1999/xlink" xlink:title="group available from Museo de Zoología" id="ABBRID0ELOCK" xlink:type="simple">QCAZ</abbrev> 71029, adult female, collected by D. Almeida, D. Núñez, K. Nusirquia and R. Gavilanes on 01 March 2018; • Cordillera de Cutucú, Carlos Hurtado’s house surroundings (<named-content xmlns:xlink="http://www.w3.org/1999/xlink" content-type="dwc:verbatimCoordinates" xlink:type="simple"><named-content content-type="geo-json" specific-use="{&#34;type&#34;:&#34;Point&#34;,&#34;coordinates&#34;:[-78.160400,-2.781800]}" id="NCID0ESOCK" xlink:type="simple">2.7818°S, 78.1604°W</named-content></named-content>), 1380 m, <abbrev xmlns:xlink="http://www.w3.org/1999/xlink" xlink:title="group available from Museo de Zoología" id="ABBRID0EXOCK" xlink:type="simple">QCAZ</abbrev> 71428, adult male, collected by D. Almeida, D. Paucar, D. Núñez, K. Nusirquia and R. Gavilanes on 29 January 2018; • Provincia Zamora Chinchipe: Miazi Alto (<named-content xmlns:xlink="http://www.w3.org/1999/xlink" content-type="dwc:verbatimCoordinates" xlink:type="simple"><named-content content-type="geo-json" specific-use="{&#34;type&#34;:&#34;Point&#34;,&#34;coordinates&#34;:[-78.617400,-4.250200]}" id="NCID0E5OCK" xlink:type="simple">4.2502°S, 78.6174°W</named-content></named-content>), 1250 m, <abbrev xmlns:xlink="http://www.w3.org/1999/xlink" xlink:title="group available from Museo de Zoología" id="ABBRID0EDPCK" xlink:type="simple">QCAZ</abbrev> 41031, adult female, 41032, male, collected by E. Tapia and J. Guayasamín on 12 April 2009, <abbrev xmlns:xlink="http://www.w3.org/1999/xlink" xlink:title="group available from Museo de Zoología" id="ABBRID0EHPCK" xlink:type="simple">QCAZ</abbrev> 41554, adult male, collected by J. Guayasamín, E. Tapia and <tp:taxon-name><tp:taxon-name-part taxon-name-part-type="genus" reg="Hyloscirtus">H.</tp:taxon-name-part></tp:taxon-name> Braun on 07 April 2009, <abbrev xmlns:xlink="http://www.w3.org/1999/xlink" xlink:title="group available from Museo de Zoología" id="ABBRID0ERPCK" xlink:type="simple">QCAZ</abbrev> 41649, adult female, collected by S. Aldás, J. Guayasamín and E. Tapia on 12 April 2009; • Los Encuentros (<named-content xmlns:xlink="http://www.w3.org/1999/xlink" content-type="dwc:verbatimCoordinates" xlink:type="simple"><named-content content-type="geo-json" specific-use="{&#34;type&#34;:&#34;Point&#34;,&#34;coordinates&#34;:[-78.645700,-3.756800]}" id="NCID0EYPCK" xlink:type="simple">3.7568°S, 78.6457°W</named-content></named-content>), <abbrev xmlns:xlink="http://www.w3.org/1999/xlink" xlink:title="group available from Museo de Zoología" id="ABBRID0E4PCK" xlink:type="simple">QCAZ</abbrev> 47074, juvenile, 47110 female, collected by A. Almendáriz on 23 June 2009; Nuevo Paraíso, 700 m NO on the road to Las Tres Aguas (<named-content xmlns:xlink="http://www.w3.org/1999/xlink" content-type="dwc:verbatimCoordinates" xlink:type="simple"><named-content content-type="geo-json" specific-use="{&#34;type&#34;:&#34;Point&#34;,&#34;coordinates&#34;:[-78.975700,-4.871000]}" id="NCID0EEQCK" xlink:type="simple">4.8710°S, 78.9757°W</named-content></named-content>), 1742 m, <abbrev xmlns:xlink="http://www.w3.org/1999/xlink" xlink:title="group available from Museo de Zoología" id="ABBRID0EJQCK" xlink:type="simple">QCAZ</abbrev> 57099–100, adult females, collected by D. Paucar, D. Almeida, G. Galarza and D. Pareja on 10 April 2014; • Reserva Numbami, 18 km on Zamora-Romerillos road (<named-content xmlns:xlink="http://www.w3.org/1999/xlink" content-type="dwc:verbatimCoordinates" xlink:type="simple"><named-content content-type="geo-json" specific-use="{&#34;type&#34;:&#34;Point&#34;,&#34;coordinates&#34;:[-78.956100,-4.176000]}" id="NCID0EQQCK" xlink:type="simple">4.1760°S, 78.9561°W</named-content></named-content>), 1434–1583 m, <abbrev xmlns:xlink="http://www.w3.org/1999/xlink" xlink:title="group available from Museo de Zoología" id="ABBRID0EVQCK" xlink:type="simple">QCAZ</abbrev> 57664, 57667, adult males, 57665–66, adult females, collected by SRR, D. Paucar, PJV, D. Almeida, D. Velalcázar, M. J. Navarrete, S. Arroyo, N. Páez and Z. Lange on 11 July 2014; • Parque Nacional Podocarpus, Bombuscaro (<named-content xmlns:xlink="http://www.w3.org/1999/xlink" content-type="dwc:verbatimCoordinates" xlink:type="simple"><named-content content-type="geo-json" specific-use="{&#34;type&#34;:&#34;Point&#34;,&#34;coordinates&#34;:[-78.993800,-4.134400]}" id="NCID0E3QCK" xlink:type="simple">4.1344°S, 78.9938°W</named-content></named-content>), 1443 m, <abbrev xmlns:xlink="http://www.w3.org/1999/xlink" xlink:title="group available from Museo de Zoología" id="ABBRID0EBRCK" xlink:type="simple">QCAZ</abbrev> 60688, 60692, adult males, 60694–95, adult females, collected by D. Rivadeneira, F. Mora, J. C. Sánchez, D. Velalcázar, D. Núñez, J. Pinto, K. Cruz and L. Tipantiza on 24 March 2015; • Concesión Mirador ECSA, Río Wawayme basin, towards Canales (<named-content xmlns:xlink="http://www.w3.org/1999/xlink" content-type="dwc:verbatimCoordinates" xlink:type="simple"><named-content content-type="geo-json" specific-use="{&#34;type&#34;:&#34;Point&#34;,&#34;coordinates&#34;:[-78.421200,-3.591450]}" id="NCID0EIRCK" xlink:type="simple">3.59145°S, 78.4212°W</named-content></named-content>), 1637 m, <abbrev xmlns:xlink="http://www.w3.org/1999/xlink" xlink:title="group available from Museo de Zoología" id="ABBRID0ENRCK" xlink:type="simple">QCAZ</abbrev> 66050–52, adult males, collected by R. Betancourt, M. Cajamarca and L. Pandiguana on 23 November 2016; • Nuevo Paraíso, Ciudad Perdida (<named-content xmlns:xlink="http://www.w3.org/1999/xlink" content-type="dwc:verbatimCoordinates" xlink:type="simple"><named-content content-type="geo-json" specific-use="{&#34;type&#34;:&#34;Point&#34;,&#34;coordinates&#34;:[-78.829400,-4.480300]}" id="NCID0EURCK" xlink:type="simple">4.4803°S, 78.8294°W</named-content></named-content>), 1334 m, <abbrev xmlns:xlink="http://www.w3.org/1999/xlink" xlink:title="group available from Museo de Zoología" id="ABBRID0EZRCK" xlink:type="simple">QCAZ</abbrev> 68056, adult female, collected by F. Ayala, K. Nusirquia, D. Núñez and A. Calispa on 13 May 2017.</p><fig id="F20" position="float" orientation="portrait"><object-id xmlns:xlink="http://www.w3.org/1999/xlink" content-type="doi" xlink:type="simple">10.3897/zookeys.1231.124926.figure20</object-id><object-id xmlns:xlink="http://www.w3.org/1999/xlink" content-type="arpha" xlink:type="simple">44DEE2A8-A1A4-5739-9A2C-68BA70A7015D</object-id><label>Figure 20.</label><caption><p>Variation of preserved specimens of <italic><tp:taxon-name><tp:taxon-name-part taxon-name-part-type="genus" reg="Hyloscirtus">Hyloscirtus</tp:taxon-name-part><tp:taxon-name-part taxon-name-part-type="species" reg="dispersus">dispersus</tp:taxon-name-part></tp:taxon-name></italic> sp. nov. Dorsal and ventral views. From left to right, first and second rows: <abbrev xmlns:xlink="http://www.w3.org/1999/xlink" xlink:title="group available from Museo de Zoología" id="ABBRID0EQSCK" xlink:type="simple">QCAZ</abbrev> 52006 (holotype, adult male), <abbrev xmlns:xlink="http://www.w3.org/1999/xlink" xlink:title="group available from Museo de Zoología" id="ABBRID0EUSCK" xlink:type="simple">QCAZ</abbrev> 41554, 69548, 69561, 66709 (adult males); third and fourth rows: <abbrev xmlns:xlink="http://www.w3.org/1999/xlink" xlink:title="group available from Museo de Zoología" id="ABBRID0EYSCK" xlink:type="simple">QCAZ</abbrev> 66051, 52458, 66710, 66052, 69550, 63488 (adult males); fifth and six rows: <abbrev xmlns:xlink="http://www.w3.org/1999/xlink" xlink:title="group available from Museo de Zoología" id="ABBRID0E3SCK" xlink:type="simple">QCAZ</abbrev> 60694, 57100, 41649, 41901, 60695, 41031 (adult females). See Suppl. material <xref ref-type="supplementary-material" rid="S1">1</xref>: table S1 for locality information. All specimens are shown at the same scale.</p></caption><graphic xmlns:xlink="http://www.w3.org/1999/xlink" xlink:href="zookeys-1231-233_article-124926__-g020.jpg" position="float" orientation="portrait" xlink:type="simple" id="oo_1279278.jpg"><uri content-type="original_file" xlink:type="simple">https://binary.pensoft.net/fig/1279278</uri></graphic></fig><fig id="F21" position="float" orientation="portrait"><object-id xmlns:xlink="http://www.w3.org/1999/xlink" content-type="doi" xlink:type="simple">10.3897/zookeys.1231.124926.figure21</object-id><object-id xmlns:xlink="http://www.w3.org/1999/xlink" content-type="arpha" xlink:type="simple">116CCC3D-B754-57FE-91A4-BE1738B7CCA1</object-id><label>Figure 21.</label><caption><p>Variation in life of <italic><tp:taxon-name><tp:taxon-name-part taxon-name-part-type="genus" reg="Hyloscirtus">Hyloscirtus</tp:taxon-name-part><tp:taxon-name-part taxon-name-part-type="species" reg="dispersus">dispersus</tp:taxon-name-part></tp:taxon-name></italic> sp. nov. Dorsolateral view. From left to right, first row: <abbrev xmlns:xlink="http://www.w3.org/1999/xlink" xlink:title="group available from Museo de Zoología" id="ABBRID0E3TCK" xlink:type="simple">QCAZ</abbrev> 52006 (holotype, adult male), 52463, 69562 (adult males); second row: <abbrev xmlns:xlink="http://www.w3.org/1999/xlink" xlink:title="group available from Museo de Zoología" id="ABBRID0EAUCK" xlink:type="simple">QCAZ</abbrev> 66709, 59821, 66710 (adult males); third row: <abbrev xmlns:xlink="http://www.w3.org/1999/xlink" xlink:title="group available from Museo de Zoología" id="ABBRID0EEUCK" xlink:type="simple">QCAZ</abbrev> 49032, 69563, 58732 (adult males); fourth row: <abbrev xmlns:xlink="http://www.w3.org/1999/xlink" xlink:title="group available from Museo de Zoología" id="ABBRID0EIUCK" xlink:type="simple">QCAZ</abbrev> 58733, 63488, 69546 (adult males); fifth row: <abbrev xmlns:xlink="http://www.w3.org/1999/xlink" xlink:title="group available from Museo de Zoología" id="ABBRID0EMUCK" xlink:type="simple">QCAZ</abbrev> 41031, 57100, 57666 (adult females); sixth row: <abbrev xmlns:xlink="http://www.w3.org/1999/xlink" xlink:title="group available from Museo de Zoología" id="ABBRID0EQUCK" xlink:type="simple">QCAZ</abbrev> 60694, 60695 (adult females).</p></caption><graphic xmlns:xlink="http://www.w3.org/1999/xlink" xlink:href="zookeys-1231-233_article-124926__-g021.jpg" position="float" orientation="portrait" xlink:type="simple" id="oo_1279279.jpg"><uri content-type="original_file" xlink:type="simple">https://binary.pensoft.net/fig/1279279</uri></graphic></fig><fig id="F22" position="float" orientation="portrait"><object-id xmlns:xlink="http://www.w3.org/1999/xlink" content-type="doi" xlink:type="simple">10.3897/zookeys.1231.124926.figure22</object-id><object-id xmlns:xlink="http://www.w3.org/1999/xlink" content-type="arpha" xlink:type="simple">B7DD8A02-8C6B-53A8-8815-E0A05B2F4FF8</object-id><label>Figure 22.</label><caption><p>Variation in life of <italic><tp:taxon-name><tp:taxon-name-part taxon-name-part-type="genus" reg="Hyloscirtus">Hyloscirtus</tp:taxon-name-part><tp:taxon-name-part taxon-name-part-type="species" reg="dispersus">dispersus</tp:taxon-name-part></tp:taxon-name></italic> sp. nov. Ventral view. From left to right, first row: <abbrev xmlns:xlink="http://www.w3.org/1999/xlink" xlink:title="group available from Museo de Zoología" id="ABBRID0EMVCK" xlink:type="simple">QCAZ</abbrev> 52006 (holotype, adult male), 52463, 69562 (adult males); second row: <abbrev xmlns:xlink="http://www.w3.org/1999/xlink" xlink:title="group available from Museo de Zoología" id="ABBRID0EQVCK" xlink:type="simple">QCAZ</abbrev> 49032, 69563, 66709 (adult males); third row: <abbrev xmlns:xlink="http://www.w3.org/1999/xlink" xlink:title="group available from Museo de Zoología" id="ABBRID0EUVCK" xlink:type="simple">QCAZ</abbrev> 59821, 66710, 58732 (adult males); fourth row: <abbrev xmlns:xlink="http://www.w3.org/1999/xlink" xlink:title="group available from Museo de Zoología" id="ABBRID0EYVCK" xlink:type="simple">QCAZ</abbrev> 58733, 63408, 69456 (adult males); fifth row: <abbrev xmlns:xlink="http://www.w3.org/1999/xlink" xlink:title="group available from Museo de Zoología" id="ABBRID0E3VCK" xlink:type="simple">QCAZ</abbrev> 69550, 59820 (adult males), <abbrev xmlns:xlink="http://www.w3.org/1999/xlink" xlink:title="group available from Museo de Zoología" id="ABBRID0EAWCK" xlink:type="simple">QCAZ</abbrev> 41031 (adult female); sixth row: <abbrev xmlns:xlink="http://www.w3.org/1999/xlink" xlink:title="group available from Museo de Zoología" id="ABBRID0EEWCK" xlink:type="simple">QCAZ</abbrev> 57099, 57666, 59099, 57100 (adult females).</p></caption><graphic xmlns:xlink="http://www.w3.org/1999/xlink" xlink:href="zookeys-1231-233_article-124926__-g022.jpg" position="float" orientation="portrait" xlink:type="simple" id="oo_1279280.jpg"><uri content-type="original_file" xlink:type="simple">https://binary.pensoft.net/fig/1279280</uri></graphic></fig></tp:treatment-sec><tp:treatment-sec sec-type="Definition" id="SECID0ENWCK"><title>Definition.</title><p>In this section, coloration and characters refer to preserved specimens unless otherwise mentioned. The Definition and Diagnosis are based on 11 adult females and 36 adult males. <italic><tp:taxon-name><tp:taxon-name-part taxon-name-part-type="genus" reg="Hyloscirtus">Hyloscirtus</tp:taxon-name-part><tp:taxon-name-part taxon-name-part-type="species" reg="dispersus">dispersus</tp:taxon-name-part></tp:taxon-name></italic> sp. nov. can be diagnosed by the combination of the following characters: (1) mean <abbrev xmlns:xlink="http://www.w3.org/1999/xlink" xlink:title="snout-vent length" id="ABBRID0E5WCK" xlink:type="simple">SVL</abbrev> 34.1 mm in adult males (range 31.3–38.7; <italic>n</italic> = 36) and mean <abbrev xmlns:xlink="http://www.w3.org/1999/xlink" xlink:title="snout-vent length" id="ABBRID0EEXCK" xlink:type="simple">SVL</abbrev> 41.1 mm in adult females (range 35.4–45.2; <italic>n</italic> = 11; Suppl. material <xref ref-type="supplementary-material" rid="S1">1</xref>: table S5, Fig. <xref ref-type="fig" rid="F7">7</xref>); (2) white supralabial stripe present or absent; (3) tympanum rounded, inconspicuous to conspicuous in males and conspicuous in females; supratympanic fold present and unpigmented; (4) white ulnar and tarsal folds; (5) subarticular tubercles conspicuous in hands and feet; (6) supernumerary tubercles inconspicuous in feet and conspicuous in hands: (7) calcar tubercle present; (8) pericloacal spots well-defined; (9) all surfaces plain cream with a combination of scattered large or minute black spots and with white spots or flecks varying from ill-defined to large on the dorsum; (10) in life, dorsal surfaces and flanks yellowish green, olive green, dull green, brownish green or greyish green, with barely visible to thick white spots and minute or thick black spots or flecks, scattered throughout the body; venter yellow, gold, whitish, brownish green, grayish green, or dark pinkish; axillar and inguinal regions and ventral surfaces yellow, blueish, greenish, silver, brownish green or dark pinkish; pericloacal spots yellow, white or unpigmented; webbing yellow, yellow orange, whitish or dark pinkish; iris pearl or pinkish with leather reticulations; (11) the advertisement call consist of a single note, with a mean duration of 0.11 ± 0.015 s and a mean dominant frequency of 2795.4 ± 138.68 Hz and a fundamental frequency of 2700.63 ± 195.66 Hz. The call can be repeated in a series of 1 to 8 calls.</p></tp:treatment-sec><tp:treatment-sec sec-type="diagnosis" id="SECID0ESXCK"><title>Diagnosis.</title><p>Characters in this section pertain to preserved specimens unless otherwise noticed. Coloration refers to life specimens. The most similar species to <italic><tp:taxon-name><tp:taxon-name-part taxon-name-part-type="genus" reg="Hyloscirtus">Hyloscirtus</tp:taxon-name-part><tp:taxon-name-part taxon-name-part-type="species" reg="dispersus">dispersus</tp:taxon-name-part></tp:taxon-name></italic> sp. nov. living in the Amazon basin are <italic><tp:taxon-name><tp:taxon-name-part taxon-name-part-type="genus" reg="Hyloscirtus">Hyloscirtus</tp:taxon-name-part><tp:taxon-name-part taxon-name-part-type="species" reg="albopunctulatus">albopunctulatus</tp:taxon-name-part></tp:taxon-name></italic> (sympatrically distributed, Fig. <xref ref-type="fig" rid="F5">5</xref>), <italic><tp:taxon-name><tp:taxon-name-part taxon-name-part-type="genus" reg="Hyloscirtus">H.</tp:taxon-name-part><tp:taxon-name-part taxon-name-part-type="species" reg="maycu">maycu</tp:taxon-name-part></tp:taxon-name></italic> sp. nov., <italic><tp:taxon-name><tp:taxon-name-part taxon-name-part-type="genus" reg="Hyloscirtus">H.</tp:taxon-name-part><tp:taxon-name-part taxon-name-part-type="species" reg="elbakyanae">elbakyanae</tp:taxon-name-part></tp:taxon-name></italic> sp. nov., <italic><tp:taxon-name><tp:taxon-name-part taxon-name-part-type="genus" reg="Hyloscirtus">H.</tp:taxon-name-part><tp:taxon-name-part taxon-name-part-type="species" reg="phyllognathus">phyllognathus</tp:taxon-name-part></tp:taxon-name></italic>, and <italic><tp:taxon-name><tp:taxon-name-part taxon-name-part-type="genus" reg="Hyloscirtus">H.</tp:taxon-name-part><tp:taxon-name-part taxon-name-part-type="species" reg="torrenticola">torrenticola</tp:taxon-name-part></tp:taxon-name>. <tp:taxon-name><tp:taxon-name-part taxon-name-part-type="genus" reg="Hyloscirtus">Hyloscirtus</tp:taxon-name-part><tp:taxon-name-part taxon-name-part-type="species" reg="dispersus">dispersus</tp:taxon-name-part></tp:taxon-name></italic> sp. nov. differs by having a supratympanic fold (absent in <tp:taxon-name><tp:taxon-name-part taxon-name-part-type="genus" reg="Hyloscirtus">H.</tp:taxon-name-part></tp:taxon-name><italic><tp:taxon-name><tp:taxon-name-part taxon-name-part-type="genus" reg="Hyloscirtus"/><tp:taxon-name-part taxon-name-part-type="species" reg="maycu">maycu</tp:taxon-name-part></tp:taxon-name></italic> sp. nov., <italic><tp:taxon-name><tp:taxon-name-part taxon-name-part-type="genus" reg="Hyloscirtus">H.</tp:taxon-name-part><tp:taxon-name-part taxon-name-part-type="species" reg="elbakyanae">elbakyanae</tp:taxon-name-part></tp:taxon-name></italic> sp. nov., <italic><tp:taxon-name><tp:taxon-name-part taxon-name-part-type="genus" reg="Hyloscirtus">H.</tp:taxon-name-part><tp:taxon-name-part taxon-name-part-type="species" reg="phyllognathus">phyllognathus</tp:taxon-name-part></tp:taxon-name></italic>, and <italic><tp:taxon-name><tp:taxon-name-part taxon-name-part-type="genus" reg="Hyloscirtus">H.</tp:taxon-name-part><tp:taxon-name-part taxon-name-part-type="species" reg="torrenticola">torrenticola</tp:taxon-name-part></tp:taxon-name></italic>), an inconspicuous tarsal fold (thick in <italic><tp:taxon-name><tp:taxon-name-part taxon-name-part-type="genus" reg="Hyloscirtus">H.</tp:taxon-name-part><tp:taxon-name-part taxon-name-part-type="species" reg="albopunctulatus">albopunctulatus</tp:taxon-name-part></tp:taxon-name></italic>, <italic><tp:taxon-name><tp:taxon-name-part taxon-name-part-type="genus" reg="Hyloscirtus">H.</tp:taxon-name-part><tp:taxon-name-part taxon-name-part-type="species" reg="phyllognathus">phyllognathus</tp:taxon-name-part></tp:taxon-name></italic>, and <italic><tp:taxon-name><tp:taxon-name-part taxon-name-part-type="genus" reg="Hyloscirtus">H.</tp:taxon-name-part><tp:taxon-name-part taxon-name-part-type="species" reg="torrenticola">torrenticola</tp:taxon-name-part></tp:taxon-name></italic>), conspicuous subarticular tubercles in hands and fee (inconspicuous in hands and feet in <italic><tp:taxon-name><tp:taxon-name-part taxon-name-part-type="genus" reg="Hyloscirtus">H.</tp:taxon-name-part><tp:taxon-name-part taxon-name-part-type="species" reg="albopunctulatus">albopunctulatus</tp:taxon-name-part></tp:taxon-name></italic>, Fig. <xref ref-type="fig" rid="F11">11</xref>), conspicuous supernumerary tubercles in hands (inconspicuous in hands and feet in <italic><tp:taxon-name><tp:taxon-name-part taxon-name-part-type="genus" reg="Hyloscirtus">H.</tp:taxon-name-part><tp:taxon-name-part taxon-name-part-type="species" reg="albopunctulatus">albopunctulatus</tp:taxon-name-part></tp:taxon-name></italic>, <italic><tp:taxon-name><tp:taxon-name-part taxon-name-part-type="genus" reg="Hyloscirtus">H.</tp:taxon-name-part><tp:taxon-name-part taxon-name-part-type="species" reg="maycu">maycu</tp:taxon-name-part></tp:taxon-name></italic> sp. nov., and <italic><tp:taxon-name><tp:taxon-name-part taxon-name-part-type="genus" reg="Hyloscirtus">H.</tp:taxon-name-part><tp:taxon-name-part taxon-name-part-type="species" reg="elbakyanae">elbakyanae</tp:taxon-name-part></tp:taxon-name></italic> sp. nov.), well-defined pericloacal spots (ill-defined or absent in <italic><tp:taxon-name><tp:taxon-name-part taxon-name-part-type="genus" reg="Hyloscirtus">H.</tp:taxon-name-part><tp:taxon-name-part taxon-name-part-type="species" reg="maycu">maycu</tp:taxon-name-part></tp:taxon-name></italic> sp. nov. and <italic><tp:taxon-name><tp:taxon-name-part taxon-name-part-type="genus" reg="Hyloscirtus">H.</tp:taxon-name-part><tp:taxon-name-part taxon-name-part-type="species" reg="elbakyanae">elbakyanae</tp:taxon-name-part></tp:taxon-name></italic> sp. nov.), a calcar tubercle present (absent in all species except for <italic><tp:taxon-name><tp:taxon-name-part taxon-name-part-type="genus" reg="Hyloscirtus">H.</tp:taxon-name-part><tp:taxon-name-part taxon-name-part-type="species" reg="phyllognathus">phyllognathus</tp:taxon-name-part></tp:taxon-name></italic>), and an iris pearl or pinkish with leather-colored reticulations (clam shell with black or sand dune reticulations in <italic><tp:taxon-name><tp:taxon-name-part taxon-name-part-type="genus" reg="Hyloscirtus">H.</tp:taxon-name-part><tp:taxon-name-part taxon-name-part-type="species" reg="albopunctulatus">albopunctulatus</tp:taxon-name-part></tp:taxon-name></italic> and a bronze iris in <italic><tp:taxon-name><tp:taxon-name-part taxon-name-part-type="genus" reg="Hyloscirtus">H.</tp:taxon-name-part><tp:taxon-name-part taxon-name-part-type="species" reg="torrenticola">torrenticola</tp:taxon-name-part></tp:taxon-name></italic>, Fig. <xref ref-type="fig" rid="F12">12</xref>).</p><p>The advertisement call of <italic><tp:taxon-name><tp:taxon-name-part taxon-name-part-type="genus" reg="Hyloscirtus">Hyloscirtus</tp:taxon-name-part><tp:taxon-name-part taxon-name-part-type="species" reg="dispersus">dispersus</tp:taxon-name-part></tp:taxon-name></italic> sp. nov. differs by having a call duration of 0.11 ± 0.015 s (shorter in <tp:taxon-name><tp:taxon-name-part taxon-name-part-type="genus" reg="Hyloscirtus">H.</tp:taxon-name-part></tp:taxon-name><italic><tp:taxon-name><tp:taxon-name-part taxon-name-part-type="genus" reg="Hyloscirtus"/><tp:taxon-name-part taxon-name-part-type="species" reg="albopunctulatus">albopunctulatus</tp:taxon-name-part></tp:taxon-name></italic> with 0.051 ± 0.005 s and in <italic><tp:taxon-name><tp:taxon-name-part taxon-name-part-type="genus" reg="Hyloscirtus">H.</tp:taxon-name-part><tp:taxon-name-part taxon-name-part-type="species" reg="torrenticola">torrenticola</tp:taxon-name-part></tp:taxon-name></italic> with 0.03 ± 0.001 s), a dominant frequency of 2743.79 ± 48.22 Hz (lower in <italic><tp:taxon-name><tp:taxon-name-part taxon-name-part-type="genus" reg="Hyloscirtus">H.</tp:taxon-name-part><tp:taxon-name-part taxon-name-part-type="species" reg="albopunctulatus">albopunctulatus</tp:taxon-name-part></tp:taxon-name></italic> with 2149.84 ± 137.36 Hz and in <italic><tp:taxon-name><tp:taxon-name-part taxon-name-part-type="genus" reg="Hyloscirtus">H.</tp:taxon-name-part><tp:taxon-name-part taxon-name-part-type="species" reg="elbakyanae">elbakyanae</tp:taxon-name-part></tp:taxon-name></italic> sp. nov. with 2321.29 ± 127.86 Hz) and a fundamental frequency of 2700.63 ± 195.66 Hz (lower in <italic><tp:taxon-name><tp:taxon-name-part taxon-name-part-type="genus" reg="Hyloscirtus">H.</tp:taxon-name-part><tp:taxon-name-part taxon-name-part-type="species" reg="albopunctulatus">albopunctulatus</tp:taxon-name-part></tp:taxon-name></italic> with 1214.12 ± 184.71 Hz and in <italic><tp:taxon-name><tp:taxon-name-part taxon-name-part-type="genus" reg="Hyloscirtus">H.</tp:taxon-name-part><tp:taxon-name-part taxon-name-part-type="species" reg="elbakyanae">elbakyanae</tp:taxon-name-part></tp:taxon-name></italic> sp. nov. with 1184.35 ± 30.48 Hz). <italic><tp:taxon-name><tp:taxon-name-part taxon-name-part-type="genus" reg="Hyloscirtus">Hyloscirtus</tp:taxon-name-part><tp:taxon-name-part taxon-name-part-type="species" reg="dispersus">dispersus</tp:taxon-name-part></tp:taxon-name></italic> sp. nov. has an intercall duration of 0.33 ± 0.044 s (shorter in <italic><tp:taxon-name><tp:taxon-name-part taxon-name-part-type="genus" reg="Hyloscirtus">H.</tp:taxon-name-part><tp:taxon-name-part taxon-name-part-type="species" reg="phyllognathus">phyllognathus</tp:taxon-name-part></tp:taxon-name></italic> with 0.06 s and in <italic><tp:taxon-name><tp:taxon-name-part taxon-name-part-type="genus" reg="Hyloscirtus">H.</tp:taxon-name-part><tp:taxon-name-part taxon-name-part-type="species" reg="torrenticola">torrenticola</tp:taxon-name-part></tp:taxon-name></italic> with 0.07 ± 0.007 s) (Table <xref ref-type="table" rid="T4">4</xref>, Fig. <xref ref-type="fig" rid="F9">9</xref>; <xref ref-type="bibr" rid="B61">Melin 1941</xref>; <xref ref-type="bibr" rid="B23">Duellman and Altig 1978</xref>; <xref ref-type="bibr" rid="B80">Rivera-Correa 2016</xref>). Moreover, all males of <italic><tp:taxon-name><tp:taxon-name-part taxon-name-part-type="genus" reg="Hyloscirtus">H.</tp:taxon-name-part><tp:taxon-name-part taxon-name-part-type="species" reg="dispersus">dispersus</tp:taxon-name-part></tp:taxon-name></italic> sp. nov. have been found calling while perching on vegetation over streams (<italic>n</italic> = 14; <xref ref-type="bibr" rid="B72">Pontificia Universidad Católica del Ecuador 2024</xref>), while all males of <italic><tp:taxon-name><tp:taxon-name-part taxon-name-part-type="genus" reg="Hyloscirtus">H.</tp:taxon-name-part><tp:taxon-name-part taxon-name-part-type="species" reg="albopunctulatus">albopunctulatus</tp:taxon-name-part></tp:taxon-name></italic> were registered calling from under the rocks next to streams (<italic>n</italic> = 5; <xref ref-type="bibr" rid="B72">Pontificia Universidad Católica del Ecuador 2024</xref>).</p><p>Finally, <italic><tp:taxon-name><tp:taxon-name-part taxon-name-part-type="genus" reg="Hyloscirtus">H.</tp:taxon-name-part><tp:taxon-name-part taxon-name-part-type="species" reg="dispersus">dispersus</tp:taxon-name-part></tp:taxon-name></italic> sp. nov. inhabits elevations between 879 and 1807 m, while <italic><tp:taxon-name><tp:taxon-name-part taxon-name-part-type="genus" reg="Hyloscirtus">Hyloscirtus</tp:taxon-name-part><tp:taxon-name-part taxon-name-part-type="species" reg="elbakyanae">elbakyanae</tp:taxon-name-part></tp:taxon-name></italic> sp. nov. lives lower between 214 and 622 m and in warmer and wetter environments (Figs <xref ref-type="fig" rid="F5">5</xref>, <xref ref-type="fig" rid="F10">10</xref>).</p></tp:treatment-sec><tp:treatment-sec sec-type="description" id="SECID0EQGDK"><title>Description of the holotype.</title><p>Description of characters based on preserved specimen. Adult male (Figs <xref ref-type="fig" rid="F20">20</xref>–<xref ref-type="fig" rid="F22">22</xref>). Measurements (in mm): <abbrev xmlns:xlink="http://www.w3.org/1999/xlink" xlink:title="snout-vent length" id="ABBRID0E5GDK" xlink:type="simple">SVL</abbrev> 32.7; foot length 13.6, head length 9.6, head width 9.5, eye diameter 2.9, tympanum diameter 1.5, tibia length 15.8, femur length 14.3, internarial distance 2.7, interorbital distance 4.8. Head slightly longer than wide; body slender; snout rounded in dorsal view and slightly truncated in lateral view; distance from nostril to eye shorter than diameter of eye; canthus rostralis distinct, slightly convex; loreal region slightly concave; internarial region and top of the head flat; nostrils not protuberant, round, directed anterolaterally; lips rounded, not flared; interorbital area flat, longer than upper eyelid; tympanum round, with upper and posterior margins covered by a curved unpigmented supratympanic fold, reaching anterior margin of insertion of arm; tympanic annulus absent; tympanic membrane absent; mental gland present, oval-shaped, barely defined, extending ~ 1/3 the length of head; dentigerous processes of vomers straight, between round choanae, narrowly separated from each other, with five (right) and four (left) teeth; tongue slightly cordiform, widely attached to mouth floor; vocal slits and vocal sac present.</p><p>Forearms slender; axillary membrane absent; fingers bearing dermal fringes and rounded discs; relative lengths of fingers I &lt; II &lt; IV &lt; III; webbing formula I basal II 2—3<sup>+</sup> III 2<sup>1/2</sup>—2<sup>+</sup> IV; subarticular tubercles prominent, round, single; supernumerary tubercles small; thenar tubercle absent, palmar tubercle small; prepollex present, not modified as a spine; nuptial pads absent; ulnar tubercles absent; outer ulnar fold present. Hindlimbs slender; toes bearing dermal fringes and rounded discs; relative length of toes I &lt; II &lt; III &lt; V &lt; IV; extensive toe webbing, formula I 2–—1<sup>+</sup> II 1<sup>+</sup>—2– III 1<sup>+</sup>—2<sup>+</sup> IV 2<sup>+</sup>—1– V; outer tarsal fold present; tarsal tubercles absent; calcar tubercle small, pinkish white; subarticular tubercles conspicuous, round and single; supernumerary tubercles inconspicuous in feet and conspicuous in hand; inner metatarsal tubercle present and ovoid, outer absent. Skin on dorsal surfaces and flanks smooth; venter finely granular; cloacal opening directed posteriorly at upper level of thighs, round tubercles below; cloacal fold present, thick.</p></tp:treatment-sec><tp:treatment-sec sec-type="Color of holotype in preservative" id="SECID0EUHDK"><title>Color of holotype in preservative</title><p>(Fig. <xref ref-type="fig" rid="F20">20</xref>). Dorsal surfaces of the head, body, limbs, and flanks cream densely covered with minute black spots, bigger black spots dispersed on the head and anterior part of the body. Very few, barely visible, white spots scattered on the posterior dorsum and hindlimbs. Venter, throat, and ventral surfaces of limbs cream. Mental gland cream. White supralabial stripe. White ulnar fold. Pinkish white cloacal and tarsal folds with black spots. Webbing cream.</p></tp:treatment-sec><tp:treatment-sec sec-type="Color of holotype in life" id="SECID0E5HDK"><title>Color of holotype in life</title><p>(Figs <xref ref-type="fig" rid="F21">21</xref>, <xref ref-type="fig" rid="F22">22</xref>). Based on digital photographs. Dorsal surfaces and flanks pale brownish green with minute black spots in the anterior part of the body and arms and white spots scattered throughout the body and limbs. Belly and other ventral surfaces are reddish brown. Tympanum and throat greenish. Mental gland yellowish green. Webbing reddish brown. Iris pinkish with leather reticulations.</p></tp:treatment-sec><tp:treatment-sec sec-type="variation" id="SECID0EMIDK"><title>Variation.</title><p>Dorsal and ventral variation of adult specimens is illustrated on Figs <xref ref-type="fig" rid="F20">20</xref>–<xref ref-type="fig" rid="F22">22</xref>. In preservative (Fig. <xref ref-type="fig" rid="F20">20</xref>), dorsal background coloration varies from darker and brownish cream to pale cream. Background coloration has a variable pattern of white spots distributed throughout the body and limbs with minute black spots scattered in the body (e.g., <abbrev xmlns:xlink="http://www.w3.org/1999/xlink" xlink:title="group available from Museo de Zoología" id="ABBRID0E5IDK" xlink:type="simple">QCAZ</abbrev> 41901), minute and thick brownish black spots (e.g., <abbrev xmlns:xlink="http://www.w3.org/1999/xlink" xlink:title="group available from Museo de Zoología" id="ABBRID0ECJDK" xlink:type="simple">QCAZ</abbrev> 57100), few black marks scattered in the dorsum (e.g., <abbrev xmlns:xlink="http://www.w3.org/1999/xlink" xlink:title="group available from Museo de Zoología" id="ABBRID0EGJDK" xlink:type="simple">QCAZ</abbrev> 60695) or without black spots (e.g., <abbrev xmlns:xlink="http://www.w3.org/1999/xlink" xlink:title="group available from Museo de Zoología" id="ABBRID0EKJDK" xlink:type="simple">QCAZ</abbrev> 69550), to barely visible white spots in the body with minute black spots dispersed in the body (e.g., <abbrev xmlns:xlink="http://www.w3.org/1999/xlink" xlink:title="group available from Museo de Zoología" id="ABBRID0EOJDK" xlink:type="simple">QCAZ</abbrev> 66710), minute and thick black or brownish black spots covering half the body or the entire body and limbs (e.g., <abbrev xmlns:xlink="http://www.w3.org/1999/xlink" xlink:title="group available from Museo de Zoología" id="ABBRID0ESJDK" xlink:type="simple">QCAZ</abbrev> 41554, 69548), covering half the body (e.g., <abbrev xmlns:xlink="http://www.w3.org/1999/xlink" xlink:title="group available from Museo de Zoología" id="ABBRID0EWJDK" xlink:type="simple">QCAZ</abbrev> 66052, 66709), with dark marks and flecks across the body and limbs (e.g., <abbrev xmlns:xlink="http://www.w3.org/1999/xlink" xlink:title="group available from Museo de Zoología" id="ABBRID0E1JDK" xlink:type="simple">QCAZ</abbrev> 66051, 52458) and big white marks with thick brownish spots in the body (e.g., <abbrev xmlns:xlink="http://www.w3.org/1999/xlink" xlink:title="group available from Museo de Zoología" id="ABBRID0E5JDK" xlink:type="simple">QCAZ</abbrev> 41649) and barely visible black spots (e.g., <abbrev xmlns:xlink="http://www.w3.org/1999/xlink" xlink:title="group available from Museo de Zoología" id="ABBRID0ECKDK" xlink:type="simple">QCAZ</abbrev> 60694). Ventral surfaces vary from pale cream (e.g., <abbrev xmlns:xlink="http://www.w3.org/1999/xlink" xlink:title="group available from Museo de Zoología" id="ABBRID0EGKDK" xlink:type="simple">QCAZ</abbrev> 57100) to cream (e.g., <abbrev xmlns:xlink="http://www.w3.org/1999/xlink" xlink:title="group available from Museo de Zoología" id="ABBRID0EKKDK" xlink:type="simple">QCAZ</abbrev> 66051), without any pattern. Throat cream or whitish cream, with or without minute black spots (e.g., 66709). Mental gland varies from cream (e.g., <abbrev xmlns:xlink="http://www.w3.org/1999/xlink" xlink:title="group available from Museo de Zoología" id="ABBRID0EOKDK" xlink:type="simple">QCAZ</abbrev> 69548) to whitish cream (e.g., <abbrev xmlns:xlink="http://www.w3.org/1999/xlink" xlink:title="group available from Museo de Zoología" id="ABBRID0ESKDK" xlink:type="simple">QCAZ</abbrev> 41554). Cloacal fold varies from white (e.g., <abbrev xmlns:xlink="http://www.w3.org/1999/xlink" xlink:title="group available from Museo de Zoología" id="ABBRID0EWKDK" xlink:type="simple">QCAZ</abbrev> 60695), pinkish white (e.g., <abbrev xmlns:xlink="http://www.w3.org/1999/xlink" xlink:title="group available from Museo de Zoología" id="ABBRID0E1KDK" xlink:type="simple">QCAZ</abbrev> 69550), to pinkish white with black spots (e.g., <abbrev xmlns:xlink="http://www.w3.org/1999/xlink" xlink:title="group available from Museo de Zoología" id="ABBRID0E5KDK" xlink:type="simple">QCAZ</abbrev> 69561). White supralabial stripe varies from absent (e.g., <abbrev xmlns:xlink="http://www.w3.org/1999/xlink" xlink:title="group available from Museo de Zoología" id="ABBRID0ECLDK" xlink:type="simple">QCAZ</abbrev> 69548), inconspicuous (e.g., <abbrev xmlns:xlink="http://www.w3.org/1999/xlink" xlink:title="group available from Museo de Zoología" id="ABBRID0EGLDK" xlink:type="simple">QCAZ</abbrev> 66051) to conspicuous (e.g., <abbrev xmlns:xlink="http://www.w3.org/1999/xlink" xlink:title="group available from Museo de Zoología" id="ABBRID0EKLDK" xlink:type="simple">QCAZ</abbrev> 66710).</p><p>In life, dorsal background coloration varies from yellowish green, pale olive green, olive green, brownish green, darker brownish green, greyish green to lemon grass (Figs <xref ref-type="fig" rid="F21">21</xref>, <xref ref-type="fig" rid="F22">22</xref>). Background coloration has a variable pattern of white spots scattered throughout the body and limbs with minute and thick black spots or marks scattered across the body (e.g., <abbrev xmlns:xlink="http://www.w3.org/1999/xlink" xlink:title="group available from Museo de Zoología" id="ABBRID0EYLDK" xlink:type="simple">QCAZ</abbrev> 52463, 58732), accumulated in the anterior part (e.g., <abbrev xmlns:xlink="http://www.w3.org/1999/xlink" xlink:title="group available from Museo de Zoología" id="ABBRID0E3LDK" xlink:type="simple">QCAZ</abbrev> 60694), accumulated in the entire body (e.g., <abbrev xmlns:xlink="http://www.w3.org/1999/xlink" xlink:title="group available from Museo de Zoología" id="ABBRID0EAMDK" xlink:type="simple">QCAZ</abbrev> 69563), with black flecks (e.g., <abbrev xmlns:xlink="http://www.w3.org/1999/xlink" xlink:title="group available from Museo de Zoología" id="ABBRID0EEMDK" xlink:type="simple">QCAZ</abbrev> 41031) or without black spots or any marks (e.g., <abbrev xmlns:xlink="http://www.w3.org/1999/xlink" xlink:title="group available from Museo de Zoología" id="ABBRID0EIMDK" xlink:type="simple">QCAZ</abbrev> 57100, 69546) to barely visible or absent white spots without any dark spots or marks (e.g., <abbrev xmlns:xlink="http://www.w3.org/1999/xlink" xlink:title="group available from Museo de Zoología" id="ABBRID0EMMDK" xlink:type="simple">QCAZ</abbrev> 49032, 66710). Additionally, the dorsum can be covered by thick white marks (e.g., <abbrev xmlns:xlink="http://www.w3.org/1999/xlink" xlink:title="group available from Museo de Zoología" id="ABBRID0EQMDK" xlink:type="simple">QCAZ</abbrev> 57666, 60694). Venter and posterior tights vary from yellow (e.g., <abbrev xmlns:xlink="http://www.w3.org/1999/xlink" xlink:title="group available from Museo de Zoología" id="ABBRID0EUMDK" xlink:type="simple">QCAZ</abbrev> 41031, 57666 – less common), greenish (e.g., <abbrev xmlns:xlink="http://www.w3.org/1999/xlink" xlink:title="group available from Museo de Zoología" id="ABBRID0EYMDK" xlink:type="simple">QCAZ</abbrev> 57099, 59099), lemon grass (e.g., QCAZ58732), brownish (e.g., <abbrev xmlns:xlink="http://www.w3.org/1999/xlink" xlink:title="group available from Museo de Zoología" id="ABBRID0E3MDK" xlink:type="simple">QCAZ</abbrev> 52463, 69550), silver (e.g., <abbrev xmlns:xlink="http://www.w3.org/1999/xlink" xlink:title="group available from Museo de Zoología" id="ABBRID0EANDK" xlink:type="simple">QCAZ</abbrev> 59821) or white (e.g., <abbrev xmlns:xlink="http://www.w3.org/1999/xlink" xlink:title="group available from Museo de Zoología" id="ABBRID0EENDK" xlink:type="simple">QCAZ</abbrev> 69546). Ventral axillar and inguinal surfaces vary from yellow (e.g., <abbrev xmlns:xlink="http://www.w3.org/1999/xlink" xlink:title="group available from Museo de Zoología" id="ABBRID0EINDK" xlink:type="simple">QCAZ</abbrev> 41031) to green (e.g., <abbrev xmlns:xlink="http://www.w3.org/1999/xlink" xlink:title="group available from Museo de Zoología" id="ABBRID0EMNDK" xlink:type="simple">QCAZ</abbrev> 59099) or white (e.g., <abbrev xmlns:xlink="http://www.w3.org/1999/xlink" xlink:title="group available from Museo de Zoología" id="ABBRID0EQNDK" xlink:type="simple">QCAZ</abbrev> 69456). Throat white (e.g., <abbrev xmlns:xlink="http://www.w3.org/1999/xlink" xlink:title="group available from Museo de Zoología" id="ABBRID0EUNDK" xlink:type="simple">QCAZ</abbrev> 41031), green (e.g., <abbrev xmlns:xlink="http://www.w3.org/1999/xlink" xlink:title="group available from Museo de Zoología" id="ABBRID0EYNDK" xlink:type="simple">QCAZ</abbrev> 63488), or brownish (e.g., <abbrev xmlns:xlink="http://www.w3.org/1999/xlink" xlink:title="group available from Museo de Zoología" id="ABBRID0E3NDK" xlink:type="simple">QCAZ</abbrev> 52463). White supralabial stripe varies from present (e.g., <abbrev xmlns:xlink="http://www.w3.org/1999/xlink" xlink:title="group available from Museo de Zoología" id="ABBRID0EAODK" xlink:type="simple">QCAZ</abbrev> 57100) to absent (e.g., <abbrev xmlns:xlink="http://www.w3.org/1999/xlink" xlink:title="group available from Museo de Zoología" id="ABBRID0EEODK" xlink:type="simple">QCAZ</abbrev> 66710). Iris varies from pearl with barely visible reticulations (e.g., <abbrev xmlns:xlink="http://www.w3.org/1999/xlink" xlink:title="group available from Museo de Zoología" id="ABBRID0EIODK" xlink:type="simple">QCAZ</abbrev> 69546) or leather reticulations (e.g., <abbrev xmlns:xlink="http://www.w3.org/1999/xlink" xlink:title="group available from Museo de Zoología" id="ABBRID0EMODK" xlink:type="simple">QCAZ</abbrev> 59821) to pinkish with leather reticulations (e.g., <abbrev xmlns:xlink="http://www.w3.org/1999/xlink" xlink:title="group available from Museo de Zoología" id="ABBRID0EQODK" xlink:type="simple">QCAZ</abbrev> 69563). Webbing matches ventral coloration.</p></tp:treatment-sec><tp:treatment-sec sec-type="distribution" id="SECID0EUODK"><title>Distribution and natural history.</title><p><italic><tp:taxon-name><tp:taxon-name-part taxon-name-part-type="genus" reg="Hyloscirtus">Hyloscirtus</tp:taxon-name-part><tp:taxon-name-part taxon-name-part-type="species" reg="dispersus">dispersus</tp:taxon-name-part></tp:taxon-name></italic> sp. nov. is known from more than 25 localities from northern to southern Ecuador in the eastern Andean slopes, at elevations between 879–1807 m (Fig. <xref ref-type="fig" rid="F5">5</xref>). From the species analyzed in this study, this is the most widespread and its biogeographic regions are Eastern Lower Montane Forest and Eastern Montane Forest (<xref ref-type="bibr" rid="B85">Ron et al. 2022</xref>). This species lives in hillside forests, frequently found in secondary forest and artificial open areas. They are nocturnal and associated with streams of running water and ravines. Males call perched on riparian vegetation up to 2.5 m above the ground. It also occurs close to lagoons and small waterfalls. Perching sites include plants of <tp:taxon-name><tp:taxon-name-part taxon-name-part-type="family">Araceae</tp:taxon-name-part></tp:taxon-name>, bromeliads, cedars, and ferns (<xref ref-type="bibr" rid="B72">Pontificia Universidad Católica del Ecuador 2024</xref>). This species has not been found living or calling under rocks. It is known to live in sympatry with <italic><tp:taxon-name><tp:taxon-name-part taxon-name-part-type="genus" reg="Hyloscirtus">Hyloscirtus</tp:taxon-name-part><tp:taxon-name-part taxon-name-part-type="species" reg="albopunctulatus">albopunctulatus</tp:taxon-name-part></tp:taxon-name></italic> and potentially with <italic><tp:taxon-name><tp:taxon-name-part taxon-name-part-type="genus" reg="Hyloscirtus">H.</tp:taxon-name-part><tp:taxon-name-part taxon-name-part-type="species" reg="maycu">maycu</tp:taxon-name-part></tp:taxon-name></italic> sp. nov.</p></tp:treatment-sec><tp:treatment-sec sec-type="Advertisement call" id="SECID0EMQDK"><title>Advertisement call.</title><p>We analyzed 60 calls from 14 individuals. <abbrev xmlns:xlink="http://www.w3.org/1999/xlink" xlink:title="group available from Museo de Zoología" id="ABBRID0ESQDK" xlink:type="simple">QCAZ</abbrev> 52006 from Caserío Machay, Provincia Tungurahua, 19 September 2011, recorded by SRR. <abbrev xmlns:xlink="http://www.w3.org/1999/xlink" xlink:title="group available from Museo de Zoología" id="ABBRID0EWQDK" xlink:type="simple">QCAZ</abbrev> 59820 from Comunidad Zarentza, Llanganates National Park, Provincia Pastaza, 23 February 2015, air temperature 18 °C recorded by D. Rivadeneira. <abbrev xmlns:xlink="http://www.w3.org/1999/xlink" xlink:title="group available from Museo de Zoología" id="ABBRID0E1QDK" xlink:type="simple">QCAZ</abbrev> 63488 from Cocodrilos, Provincia Napo, 23 June 2016, recorded by SRR. KU 164338 and one unvouchered specimen from 2 km SW of Río Reventador, Provincia Napo, 19 March 1975, temperature 18 °C, recorded by W. E. Duellman. USNM 286338, Río Reventador, Provincia Napo, recorded by R. McDiarmid. USNM 286349 from Baeza–Lago Agrio Road, Provincia Napo, 22 February 1985, recorded by R. McDiarmid. USNM 284316 from Cascada San Rafael, Provincia Napo, recorded by M. Foster. Two unvouchered specimens from San Rafael, Provincia Napo, recorded by R. McDiarmid. One unvouchered specimen from Sangay National Park, Provincia Morona Santiago, recorded by D. Batallas. Two unvouchered specimens from Río Azuela, Provincia Napo, 23 October 1971, temperature 18–19 °C, and one from Cordillera del Dué, Provincia Sucumbíos, recorded by W. Duellman. The advertisement call consists of a single note, repeated in series of 1–8 calls (Fig. <xref ref-type="fig" rid="F9">9E</xref>). Average call duration is 0.11 ± 0.015 s with an average inter-call interval of 0.33 ± 0.044 s. Mean dominant frequency is 2795.41 ± 138.68 Hz. Other call parameters are listed in Table <xref ref-type="table" rid="T4">4</xref>.</p></tp:treatment-sec><tp:treatment-sec sec-type="conservation status" id="SECID0EGRDK"><title>Conservation status.</title><p>The distribution polygon of <italic><tp:taxon-name><tp:taxon-name-part taxon-name-part-type="genus" reg="Hyloscirtus">H.</tp:taxon-name-part><tp:taxon-name-part taxon-name-part-type="species" reg="dispersus">dispersus</tp:taxon-name-part></tp:taxon-name></italic> sp. nov. is 26,296 km<sup>2</sup>. Its distribution range overlaps with many protected areas. Its presence in secondary forests and artificial open areas indicates that it can withstand anthropogenic habitat change. Therefore, we propose assigning <italic><tp:taxon-name><tp:taxon-name-part taxon-name-part-type="genus" reg="Hyloscirtus">H.</tp:taxon-name-part><tp:taxon-name-part taxon-name-part-type="species" reg="dispersus">dispersus</tp:taxon-name-part></tp:taxon-name></italic> sp. nov. to the Red List category Least Concern.</p></tp:treatment-sec><tp:treatment-sec sec-type="etymology" id="SECID0EESDK"><title>Etymology.</title><p>The specific epithet comes from the Latin word <italic><tp:taxon-name><tp:taxon-name-part taxon-name-part-type="genus" reg="Hyloscirtus"/><tp:taxon-name-part taxon-name-part-type="species" reg="dispersus">dispersus</tp:taxon-name-part></tp:taxon-name></italic> in reference to the wide distribution range of this species, extending from north to south of the eastern Andes of Ecuador and probably with a wider unknown distribution that includes neighboring countries, Colombia, and Peru.</p></tp:treatment-sec><tp:treatment-sec><!--Section generated to contain objects referenced in tp:taxon-treatment.--><fig id="F5" position="float" orientation="portrait"><object-id xmlns:xlink="http://www.w3.org/1999/xlink" content-type="doi" xlink:type="simple">10.3897/zookeys.1231.124926.figure5</object-id><object-id xmlns:xlink="http://www.w3.org/1999/xlink" content-type="arpha" xlink:type="simple">14598931-90C1-5F70-AFCF-105D42F42457</object-id><label>Figure 5.</label><caption><p>Geographic distribution of Amazonian species of the <italic><tp:taxon-name><tp:taxon-name-part taxon-name-part-type="genus" reg="Hyloscirtus">Hyloscirtus</tp:taxon-name-part><tp:taxon-name-part taxon-name-part-type="species" reg="bogotensis">bogotensis</tp:taxon-name-part></tp:taxon-name></italic> group. Stars represent the type locality of <italic><tp:taxon-name><tp:taxon-name-part taxon-name-part-type="genus" reg="Hyloscirtus">H.</tp:taxon-name-part><tp:taxon-name-part taxon-name-part-type="species" reg="albopunctulatus">albopunctulatus</tp:taxon-name-part></tp:taxon-name></italic>, <italic><tp:taxon-name><tp:taxon-name-part taxon-name-part-type="genus" reg="Hyloscirtus">H.</tp:taxon-name-part><tp:taxon-name-part taxon-name-part-type="species" reg="phyllognathus">phyllognathus</tp:taxon-name-part></tp:taxon-name></italic> and <italic><tp:taxon-name><tp:taxon-name-part taxon-name-part-type="genus" reg="Hyloscirtus">H.</tp:taxon-name-part><tp:taxon-name-part taxon-name-part-type="species" reg="torrenticola">torrenticola</tp:taxon-name-part></tp:taxon-name></italic>. Symbol colors in the map match those of the lineages in the phylogeny. Boxplot comparing the elevational ranges are shown, which excludes <italic><tp:taxon-name><tp:taxon-name-part taxon-name-part-type="genus" reg="Hyloscirtus">H.</tp:taxon-name-part><tp:taxon-name-part taxon-name-part-type="species" reg="phyllognathus">phyllognathus</tp:taxon-name-part></tp:taxon-name></italic> and <italic><tp:taxon-name><tp:taxon-name-part taxon-name-part-type="genus" reg="Hyloscirtus">H.</tp:taxon-name-part><tp:taxon-name-part taxon-name-part-type="species" reg="torrenticola">torrenticola</tp:taxon-name-part></tp:taxon-name></italic> due to the small sample.</p></caption><graphic xmlns:xlink="http://www.w3.org/1999/xlink" xlink:href="zookeys-1231-233_article-124926__-g005.jpg" position="float" orientation="portrait" xlink:type="simple" id="oo_1279263.jpg"><uri content-type="original_file" xlink:type="simple">https://binary.pensoft.net/fig/1279263</uri></graphic></fig><fig id="F7" position="float" orientation="portrait"><object-id xmlns:xlink="http://www.w3.org/1999/xlink" content-type="doi" xlink:type="simple">10.3897/zookeys.1231.124926.figure7</object-id><object-id xmlns:xlink="http://www.w3.org/1999/xlink" content-type="arpha" xlink:type="simple">9E66A8A8-EC78-54A9-8F22-8B17AF66A1E1</object-id><label>Figure 7.</label><caption><p>Boxplot of the snout-vent length (<abbrev xmlns:xlink="http://www.w3.org/1999/xlink" xlink:title="snout-vent length" id="ABBRID0EMMCI" xlink:type="simple">SVL</abbrev>) comparison analysis. <abbrev xmlns:xlink="http://www.w3.org/1999/xlink" xlink:title="snout-vent length" id="ABBRID0EQMCI" xlink:type="simple">SVL</abbrev> measurements of adult males and females of <italic><tp:taxon-name><tp:taxon-name-part taxon-name-part-type="genus" reg="Hyloscirtus">Hyloscirtus</tp:taxon-name-part><tp:taxon-name-part taxon-name-part-type="species" reg="albopunctulatus">albopunctulatus</tp:taxon-name-part></tp:taxon-name></italic>, <italic><tp:taxon-name><tp:taxon-name-part taxon-name-part-type="genus" reg="Hyloscirtus">H.</tp:taxon-name-part><tp:taxon-name-part taxon-name-part-type="species" reg="maycu">maycu</tp:taxon-name-part></tp:taxon-name></italic> sp. nov., <italic><tp:taxon-name><tp:taxon-name-part taxon-name-part-type="genus" reg="Hyloscirtus">H.</tp:taxon-name-part><tp:taxon-name-part taxon-name-part-type="species" reg="elbakyanae">elbakyanae</tp:taxon-name-part></tp:taxon-name></italic> sp. nov., <italic><tp:taxon-name><tp:taxon-name-part taxon-name-part-type="genus" reg="Hyloscirtus">H.</tp:taxon-name-part><tp:taxon-name-part taxon-name-part-type="species" reg="dispersus">dispersus</tp:taxon-name-part></tp:taxon-name></italic> sp. nov., and <italic><tp:taxon-name><tp:taxon-name-part taxon-name-part-type="genus" reg="Hyloscirtus">H.</tp:taxon-name-part><tp:taxon-name-part taxon-name-part-type="species" reg="phyllognathus">phyllognathus</tp:taxon-name-part></tp:taxon-name></italic>. The line in the middle of the box represents the median and the upper and lower ends of the box are the 75% and 25% quartiles, respectively.</p></caption><graphic xmlns:xlink="http://www.w3.org/1999/xlink" xlink:href="zookeys-1231-233_article-124926__-g007.jpg" position="float" orientation="portrait" xlink:type="simple" id="oo_1279265.jpg"><uri content-type="original_file" xlink:type="simple">https://binary.pensoft.net/fig/1279265</uri></graphic></fig><fig id="F9" position="float" orientation="portrait"><object-id xmlns:xlink="http://www.w3.org/1999/xlink" content-type="doi" xlink:type="simple">10.3897/zookeys.1231.124926.figure9</object-id><object-id xmlns:xlink="http://www.w3.org/1999/xlink" content-type="arpha" xlink:type="simple">FCC57C10-F48D-5807-AFC2-C5BFA10980F2</object-id><label>Figure 9.</label><caption><p>Advertisement calls of Amazonian species of the <italic><tp:taxon-name><tp:taxon-name-part taxon-name-part-type="genus" reg="Hyloscirtus">Hyloscirtus</tp:taxon-name-part><tp:taxon-name-part taxon-name-part-type="species" reg="bogotensis">bogotensis</tp:taxon-name-part></tp:taxon-name></italic> species group. Oscillograms above with their corresponding spectrograms below are shown for each species.</p></caption><graphic xmlns:xlink="http://www.w3.org/1999/xlink" xlink:href="zookeys-1231-233_article-124926__-g009.jpg" position="float" orientation="portrait" xlink:type="simple" id="oo_1279267.jpg"><uri content-type="original_file" xlink:type="simple">https://binary.pensoft.net/fig/1279267</uri></graphic></fig><fig id="F10" position="float" orientation="portrait"><object-id xmlns:xlink="http://www.w3.org/1999/xlink" content-type="doi" xlink:type="simple">10.3897/zookeys.1231.124926.figure10</object-id><object-id xmlns:xlink="http://www.w3.org/1999/xlink" content-type="arpha" xlink:type="simple">92A9A99C-5561-5891-B985-60FA1313AE7D</object-id><label>Figure 10.</label><caption><p>Principal components (PC) of the environmental envelope analysis. Eight environmental variables were analyzed of localities of <italic><tp:taxon-name><tp:taxon-name-part taxon-name-part-type="genus" reg="Hyloscirtus">Hyloscirtus</tp:taxon-name-part><tp:taxon-name-part taxon-name-part-type="species" reg="albopunctulatus">albopunctulatus</tp:taxon-name-part></tp:taxon-name></italic>, <italic><tp:taxon-name><tp:taxon-name-part taxon-name-part-type="genus" reg="Hyloscirtus">H.</tp:taxon-name-part><tp:taxon-name-part taxon-name-part-type="species" reg="maycu">maycu</tp:taxon-name-part></tp:taxon-name></italic> sp. nov., <italic><tp:taxon-name><tp:taxon-name-part taxon-name-part-type="genus" reg="Hyloscirtus">H.</tp:taxon-name-part><tp:taxon-name-part taxon-name-part-type="species" reg="elbakyanae">elbakyanae</tp:taxon-name-part></tp:taxon-name></italic> sp. nov., <italic><tp:taxon-name><tp:taxon-name-part taxon-name-part-type="genus" reg="Hyloscirtus">H.</tp:taxon-name-part><tp:taxon-name-part taxon-name-part-type="species" reg="dispersus">dispersus</tp:taxon-name-part></tp:taxon-name></italic> sp. nov., <italic><tp:taxon-name><tp:taxon-name-part taxon-name-part-type="genus" reg="Hyloscirtus">H.</tp:taxon-name-part><tp:taxon-name-part taxon-name-part-type="species" reg="phyllognathus">phyllognathus</tp:taxon-name-part></tp:taxon-name></italic> sensu stricto, <tp:taxon-name><tp:taxon-name-part taxon-name-part-type="genus" reg="Hyloscirtus">H.</tp:taxon-name-part></tp:taxon-name> UCS 1 an individual from Lineage F (UCS 2), and <italic><tp:taxon-name><tp:taxon-name-part taxon-name-part-type="genus" reg="Hyloscirtus">H.</tp:taxon-name-part><tp:taxon-name-part taxon-name-part-type="species" reg="torrenticola">torrenticola</tp:taxon-name-part></tp:taxon-name></italic> sensu stricto. Normal data ellipses are shown by group. The contribution of each principal component to explain total variation is shown in parentheses. The results of the PC analysis are shown in Suppl. material <xref ref-type="supplementary-material" rid="S1">1</xref>: table S8.</p></caption><graphic xmlns:xlink="http://www.w3.org/1999/xlink" xlink:href="zookeys-1231-233_article-124926__-g010.jpg" position="float" orientation="portrait" xlink:type="simple" id="oo_1279268.jpg"><uri content-type="original_file" xlink:type="simple">https://binary.pensoft.net/fig/1279268</uri></graphic></fig><supplementary-material xmlns:xlink="http://www.w3.org/1999/xlink" id="S1" position="float" orientation="portrait" xlink:type="simple"><object-id content-type="doi" xlink:type="simple">10.3897/zookeys.1231.124926.suppl1</object-id><object-id content-type="arpha" xlink:type="simple">DFA8F69C-9DBC-575B-9A76-47C4D1659B5C</object-id><label>Supplementary material 1</label><caption><p>Additional information</p></caption><statement content-type="dataType"><label>Data type</label><p>doc</p></statement><statement content-type="notes"><label>Explanation note</label><p><bold>table S1.</bold> Taxon, voucher number, locality and GenBank data of the species included in the Sanger-based phylogenetic analysis. <bold>table S2.</bold> Details of the preferred partitions found with their best substitution models under Partition Finder and Model Find searches. <bold>table S3.</bold> Sequences for complete gene 16S, obtained from GenBank and amplified in this study. <bold>table S4.</bold> Examined specimens for the morphological analysis include the voucher number, sex of the specimen and the hosting museum. <bold>table S5.</bold> Measurements (in mm) of specimens of <italic><tp:taxon-name><tp:taxon-name-part taxon-name-part-type="genus" reg="Hyloscirtus">Hyloscirtus</tp:taxon-name-part></tp:taxon-name></italic>. <bold>table S6.</bold> Character loadings and eigenvalues for Principal Components (PC I, II and III) of the morphology analysis. <bold>table S7.</bold> Character loadings and eigenvalues for Principal Components (PC I–II) of the acoustic analysis. <bold>table S8.</bold> Character loadings and eigenvalues for Principal Components (PC I–II) of the environmental analysis. <bold>table S9.</bold> Additional specimens examined. <bold>fig. S1.</bold> Map showing the current distribution range known for <italic><tp:taxon-name><tp:taxon-name-part taxon-name-part-type="genus" reg="Hyloscirtus">H.</tp:taxon-name-part><tp:taxon-name-part taxon-name-part-type="species" reg="albopunctulatus">albopunctulatus</tp:taxon-name-part></tp:taxon-name></italic>, <italic><tp:taxon-name><tp:taxon-name-part taxon-name-part-type="genus" reg="Hyloscirtus">H.</tp:taxon-name-part><tp:taxon-name-part taxon-name-part-type="species" reg="phyllognathus">phyllognathus</tp:taxon-name-part></tp:taxon-name></italic> and <italic><tp:taxon-name><tp:taxon-name-part taxon-name-part-type="genus" reg="Hyloscirtus">H.</tp:taxon-name-part><tp:taxon-name-part taxon-name-part-type="species" reg="torrenticola">torrenticola</tp:taxon-name-part></tp:taxon-name></italic> before this study. <bold>fig. S2.</bold> Consensus tree obtained under Maximum likelihood criterion when using taxa with more than 300 UCE loci enriched. <bold>fig. S3.</bold> Consensus tree obtained under Maximum likelihood criterion when using taxa with more than 200 UCE loci enriched. <bold>fig. S4.</bold> Consensus tree obtained under Maximum likelihood criterion when using taxa with more than 300 UCE loci enriched. <bold>fig. S5.</bold> Species delimitation tree based on the Poisson Tree Process (PTP) criteria, using the 12S mitochondrial gene. <bold>fig. S6.</bold> Plot depicting the number of species recovered by the <abbrev xlink:title="Automatic Barcode Gap Discovery" id="ABBRID0E64AM" xlink:type="simple">ABGD</abbrev> criteria as a function of the prior for intraspecific genetic divergences. <bold>fig. S7.</bold> Haplotype network for DNA sequences of 59 individuals for the nuclear gene C-myc.</p></statement><media xlink:href="zookeys-1231-233_article-124926__-s001.doc" mimetype="application" mime-subtype="msword" position="float" orientation="portrait" xlink:type="simple" id="oo_1279281.doc"><uri content-type="original_file" xlink:type="simple">https://binary.pensoft.net/file/1279281</uri></media><permissions><license xlink:type="simple"><license-p>This dataset is made available under the Open Database License (http://opendatacommons.org/licenses/odbl/1.0/). The Open Database License (ODbL) is a license agreement intended to allow users to freely share, modify, and use this Dataset while maintaining this same freedom for others, provided that the original source and author(s) are credited.</license-p></license></permissions><attrib specific-use="authors">Andrea Varela-Jaramillo, Jeffrew W. Streicher, Pablo J. Venegas, Santiago R. Ron</attrib></supplementary-material><fig id="F11" position="float" orientation="portrait"><object-id xmlns:xlink="http://www.w3.org/1999/xlink" content-type="doi" xlink:type="simple">10.3897/zookeys.1231.124926.figure11</object-id><object-id xmlns:xlink="http://www.w3.org/1999/xlink" content-type="arpha" xlink:type="simple">11670169-15A4-5885-9F51-9BA1FCD9DD74</object-id><label>Figure 11.</label><caption><p>Ventral views of right hands and feet of the species <bold>A</bold><italic><tp:taxon-name><tp:taxon-name-part taxon-name-part-type="genus" reg="Hyloscirtus">H.</tp:taxon-name-part><tp:taxon-name-part taxon-name-part-type="species" reg="albopunctulatus">albopunctulatus</tp:taxon-name-part></tp:taxon-name></italic>, <abbrev xmlns:xlink="http://www.w3.org/1999/xlink" xlink:title="group available from Museo de Zoología" id="ABBRID0EPTDI" xlink:type="simple">QCAZ</abbrev> 59825, <abbrev xmlns:xlink="http://www.w3.org/1999/xlink" xlink:title="snout-vent length" id="ABBRID0ETTDI" xlink:type="simple">SVL</abbrev>: 37.9 mm, female <bold>B</bold><italic><tp:taxon-name><tp:taxon-name-part taxon-name-part-type="genus" reg="Hyloscirtus">H.</tp:taxon-name-part><tp:taxon-name-part taxon-name-part-type="species" reg="maycu">maycu</tp:taxon-name-part></tp:taxon-name></italic> sp. nov., <abbrev xmlns:xlink="http://www.w3.org/1999/xlink" xlink:title="group available from Museo de Zoología" id="ABBRID0EEUDI" xlink:type="simple">QCAZ</abbrev> 67087, <abbrev xmlns:xlink="http://www.w3.org/1999/xlink" xlink:title="snout-vent length" id="ABBRID0EIUDI" xlink:type="simple">SVL</abbrev>: 34.1 mm, male <bold>C</bold><italic><tp:taxon-name><tp:taxon-name-part taxon-name-part-type="genus" reg="Hyloscirtus">H.</tp:taxon-name-part><tp:taxon-name-part taxon-name-part-type="species" reg="elbakyanae">elbakyanae</tp:taxon-name-part></tp:taxon-name></italic> sp. nov., <abbrev xmlns:xlink="http://www.w3.org/1999/xlink" xlink:title="group available from Museo de Zoología" id="ABBRID0EZUDI" xlink:type="simple">QCAZ</abbrev> 53808, <abbrev xmlns:xlink="http://www.w3.org/1999/xlink" xlink:title="snout-vent length" id="ABBRID0E4UDI" xlink:type="simple">SVL</abbrev>: 36.1 mm, male <bold>D</bold><italic><tp:taxon-name><tp:taxon-name-part taxon-name-part-type="genus" reg="Hyloscirtus">H.</tp:taxon-name-part><tp:taxon-name-part taxon-name-part-type="species" reg="dispersus">dispersus</tp:taxon-name-part></tp:taxon-name></italic> sp. nov., <abbrev xmlns:xlink="http://www.w3.org/1999/xlink" xlink:title="group available from Museo de Zoología" id="ABBRID0EOVDI" xlink:type="simple">QCAZ</abbrev> 52006, <abbrev xmlns:xlink="http://www.w3.org/1999/xlink" xlink:title="snout-vent length" id="ABBRID0ESVDI" xlink:type="simple">SVL</abbrev>: 32.6 mm, male.</p></caption><graphic xmlns:xlink="http://www.w3.org/1999/xlink" xlink:href="zookeys-1231-233_article-124926__-g011.jpg" position="float" orientation="portrait" xlink:type="simple" id="oo_1279269.jpg"><uri content-type="original_file" xlink:type="simple">https://binary.pensoft.net/fig/1279269</uri></graphic></fig><fig id="F12" position="float" orientation="portrait"><object-id xmlns:xlink="http://www.w3.org/1999/xlink" content-type="doi" xlink:type="simple">10.3897/zookeys.1231.124926.figure12</object-id><object-id xmlns:xlink="http://www.w3.org/1999/xlink" content-type="arpha" xlink:type="simple">B367153F-7380-59BE-B4F0-ABC0969306E5</object-id><label>Figure 12.</label><caption><p>Photographs of individuals of <italic><tp:taxon-name><tp:taxon-name-part taxon-name-part-type="genus" reg="Hyloscirtus">Hyloscirtus</tp:taxon-name-part><tp:taxon-name-part taxon-name-part-type="species" reg="phyllognathus">phyllognathus</tp:taxon-name-part></tp:taxon-name></italic> and <italic><tp:taxon-name><tp:taxon-name-part taxon-name-part-type="genus" reg="Hyloscirtus">H.</tp:taxon-name-part><tp:taxon-name-part taxon-name-part-type="species" reg="torrenticola">torrenticola</tp:taxon-name-part></tp:taxon-name></italic> species in life <bold>A</bold> dorsolateral and ventral views of a male of <italic><tp:taxon-name><tp:taxon-name-part taxon-name-part-type="genus" reg="Hyloscirtus">H.</tp:taxon-name-part><tp:taxon-name-part taxon-name-part-type="species" reg="phyllognathus">phyllognathus</tp:taxon-name-part></tp:taxon-name></italic> sensu stricto (<abbrev xmlns:xlink="http://www.w3.org/1999/xlink" xlink:title="División de Herpetología at Centro de Ornitología y Biodiversidad" id="ABBRID0EGXDI" xlink:type="simple">CORBIDI</abbrev> 9590, Catarata Ahuashiyacu, San Martín, Perú) <bold>B</bold> dorsolateral view of a female of <italic><tp:taxon-name><tp:taxon-name-part taxon-name-part-type="genus" reg="Hyloscirtus">H.</tp:taxon-name-part><tp:taxon-name-part taxon-name-part-type="species" reg="torrenticola">torrenticola</tp:taxon-name-part></tp:taxon-name></italic> (MAR 1938, Departamento de Caquetá, Colombia) <bold>C</bold> dorsolateral view of a male of <italic><tp:taxon-name><tp:taxon-name-part taxon-name-part-type="genus" reg="Hyloscirtus">H.</tp:taxon-name-part><tp:taxon-name-part taxon-name-part-type="species" reg="torrenticola">torrenticola</tp:taxon-name-part></tp:taxon-name></italic> (MAR 1974, same locality as B). Photographs by Alessandro Catenazzi (<bold>A</bold>) and Marco Rada (<bold>B, C</bold>).</p></caption><graphic xmlns:xlink="http://www.w3.org/1999/xlink" xlink:href="zookeys-1231-233_article-124926__-g012.jpg" position="float" orientation="portrait" xlink:type="simple" id="oo_1279270.jpg"><uri content-type="original_file" xlink:type="simple">https://binary.pensoft.net/fig/1279270</uri></graphic></fig><table-wrap id="T4" position="float" orientation="portrait"><label>Table 4.</label><caption><p>Acoustic parameters comparing calls of <italic><tp:taxon-name><tp:taxon-name-part taxon-name-part-type="genus" reg="Hyloscirtus">Hyloscirtus</tp:taxon-name-part><tp:taxon-name-part taxon-name-part-type="species" reg="albopunctulatus">albopunctulatus</tp:taxon-name-part></tp:taxon-name></italic> (Lineage A), <italic><tp:taxon-name><tp:taxon-name-part taxon-name-part-type="genus" reg="Hyloscirtus">H.</tp:taxon-name-part><tp:taxon-name-part taxon-name-part-type="species" reg="maycu">maycu</tp:taxon-name-part></tp:taxon-name></italic> sp. nov. (Lineage B), <italic><tp:taxon-name><tp:taxon-name-part taxon-name-part-type="genus" reg="Hyloscirtus">H.</tp:taxon-name-part><tp:taxon-name-part taxon-name-part-type="species" reg="elbakyanae">elbakyanae</tp:taxon-name-part></tp:taxon-name></italic> sp. nov. (Lineage D), <italic><tp:taxon-name><tp:taxon-name-part taxon-name-part-type="genus" reg="Hyloscirtus">H.</tp:taxon-name-part><tp:taxon-name-part taxon-name-part-type="species" reg="phyllognathus">phyllognathus</tp:taxon-name-part></tp:taxon-name></italic> sensu stricto (Lineage E), <italic><tp:taxon-name><tp:taxon-name-part taxon-name-part-type="genus" reg="Hyloscirtus">H.</tp:taxon-name-part></tp:taxon-name></italic> UCS 2 (Lineage F), <italic><tp:taxon-name><tp:taxon-name-part taxon-name-part-type="genus" reg="Hyloscirtus">H.</tp:taxon-name-part><tp:taxon-name-part taxon-name-part-type="species" reg="dispersus">dispersus</tp:taxon-name-part></tp:taxon-name></italic> sp. nov. (Lineage G) and <italic><tp:taxon-name><tp:taxon-name-part taxon-name-part-type="genus" reg="Hyloscirtus">H.</tp:taxon-name-part><tp:taxon-name-part taxon-name-part-type="species" reg="torrenticola">torrenticola</tp:taxon-name-part></tp:taxon-name></italic> from type locality. Mean ± SD is given with range in parentheses. Five calls were analyzed per individual.</p></caption><table id="TID0E4KBK" rules="all"><tbody><tr><th rowspan="1" colspan="1">Parameter</th><th rowspan="1" colspan="1"><italic><tp:taxon-name><tp:taxon-name-part taxon-name-part-type="genus" reg="Hyloscirtus">H.</tp:taxon-name-part><tp:taxon-name-part taxon-name-part-type="species" reg="albopunctulatus">albopunctulatus</tp:taxon-name-part></tp:taxon-name></italic> (<italic>n</italic> = 7)</th><th rowspan="1" colspan="1"><italic><tp:taxon-name><tp:taxon-name-part taxon-name-part-type="genus" reg="Hyloscirtus">H.</tp:taxon-name-part><tp:taxon-name-part taxon-name-part-type="species" reg="maycu">maycu</tp:taxon-name-part></tp:taxon-name></italic> sp. nov. (<italic>n</italic> = 1)</th><th rowspan="1" colspan="1"><italic><tp:taxon-name><tp:taxon-name-part taxon-name-part-type="genus" reg="Hyloscirtus">H.</tp:taxon-name-part><tp:taxon-name-part taxon-name-part-type="species" reg="elbakyanae">elbakyanae</tp:taxon-name-part></tp:taxon-name></italic> sp. nov. (<italic>n</italic> = 2)</th><th rowspan="1" colspan="1"><italic><tp:taxon-name><tp:taxon-name-part taxon-name-part-type="genus" reg="Hyloscirtus">H.</tp:taxon-name-part><tp:taxon-name-part taxon-name-part-type="species" reg="phyllognathus">phyllognathus</tp:taxon-name-part></tp:taxon-name></italic> sensu stricto (<italic>n</italic> = 1)</th><th rowspan="1" colspan="1">UCS 2 (<italic>n</italic> = 1)</th><th rowspan="1" colspan="1"><italic><tp:taxon-name><tp:taxon-name-part taxon-name-part-type="genus" reg="Hyloscirtus">H.</tp:taxon-name-part><tp:taxon-name-part taxon-name-part-type="species" reg="dispersus">dispersus</tp:taxon-name-part></tp:taxon-name></italic> sp. nov. (<italic>n</italic> = 13)</th><th rowspan="1" colspan="1"><italic><tp:taxon-name><tp:taxon-name-part taxon-name-part-type="genus" reg="Hyloscirtus">H.</tp:taxon-name-part><tp:taxon-name-part taxon-name-part-type="species" reg="torrenticola">torrenticola</tp:taxon-name-part></tp:taxon-name></italic> sensu stricto (<italic>n</italic> = 2)</th></tr><tr><td rowspan="1" colspan="1">
                  <bold>Series of calls</bold>
                </td><td rowspan="1" colspan="1">2 – &gt; 70</td><td rowspan="1" colspan="1">10–13</td><td rowspan="1" colspan="1">4–13</td><td rowspan="1" colspan="1">3–4</td><td rowspan="1" colspan="1">3</td><td rowspan="1" colspan="1">1–8</td><td rowspan="1" colspan="1">3–4</td></tr><tr><td rowspan="1" colspan="1">
                  <bold>Rise time of the call (s)</bold>
                </td><td rowspan="1" colspan="1">2.28 ± 0.80 (1.43–3.69)</td><td rowspan="1" colspan="1">0.832</td><td rowspan="1" colspan="1">0.57 ± 0.05 (0.53–0.60)</td><td rowspan="1" colspan="1">0.28</td><td rowspan="1" colspan="1">0.17</td><td rowspan="1" colspan="1">0.61 ± 0.50 (0.053–2.01)</td><td rowspan="1" colspan="1">0.16 ± 0.017 (0.148–0.173)</td></tr><tr><td rowspan="1" colspan="1">
                  <bold>Call duration (s)</bold>
                </td><td rowspan="1" colspan="1">0.051 ± 0.005 (0.045–0.058)</td><td rowspan="1" colspan="1">0.053</td><td rowspan="1" colspan="1">0.06 ± 0.001 (0.055–0.057)</td><td rowspan="1" colspan="1">0.04</td><td rowspan="1" colspan="1">0.05</td><td rowspan="1" colspan="1">0.11 ± 0.015 (0.082–0.130)</td><td rowspan="1" colspan="1">0.03 ± 0.001 (0.026–0.028)</td></tr><tr><td rowspan="1" colspan="1">
                  <bold>Inter-call duration (s)</bold>
                </td><td rowspan="1" colspan="1">0.30 ± 0.06 (0.17–0.35)</td><td rowspan="1" colspan="1">0.09</td><td rowspan="1" colspan="1">0.12 ± 0.007 (0.11–0.12)</td><td rowspan="1" colspan="1">0.06</td><td rowspan="1" colspan="1">0.05</td><td rowspan="1" colspan="1">0.33 ± 0.044 (0.270–0.440)</td><td rowspan="1" colspan="1">0.07 ± 0.007 (0.060–0.070)</td></tr><tr><td rowspan="1" colspan="1">
                  <bold>Dominant frequency (Hz)</bold>
                </td><td rowspan="1" colspan="1">2149.84 ± 137.36 (1903.42–2309.0)</td><td rowspan="1" colspan="1">2343.8</td><td rowspan="1" colspan="1">2321.29 ± 127.86 (2230.88–2411.7)</td><td rowspan="1" colspan="1">2177.0</td><td rowspan="1" colspan="1">1851.9</td><td rowspan="1" colspan="1">2795.41 ± 138.68 (2573.05–3014.60)</td><td rowspan="1" colspan="1">2743.79 ± 48.22 (2709.60–2777.80)</td></tr><tr><td rowspan="1" colspan="1">
                  <bold>Fundamental frequency (Hz)</bold>
                </td><td rowspan="1" colspan="1">1214.12 ± 184.71 (1068.72–1571.90)</td><td rowspan="1" colspan="1">1171.90</td><td rowspan="1" colspan="1">1184.35 ± 30.48 (1162.8–1205.9)</td><td rowspan="1" colspan="1">1974.6</td><td rowspan="1" colspan="1">1851.9</td><td rowspan="1" colspan="1">2700.63 ± 195.66 (2210.80–2924.20)</td><td rowspan="1" colspan="1">2743.75 ± 48.16 (2709.70–2777.80)</td></tr><tr><td rowspan="1" colspan="1">
                  <bold>Bandwidth of the call (Hz)</bold>
                </td><td rowspan="1" colspan="1">378.51 ± 24.98 (344.5–421.9)</td><td rowspan="1" colspan="1">515.6</td><td rowspan="1" colspan="1">581.4 ± 91.36 (516.8–646)</td><td rowspan="1" colspan="1">372.5</td><td rowspan="1" colspan="1">416.3</td><td rowspan="1" colspan="1">359.06 ± 12.71 (343.1–383.85)</td><td rowspan="1" colspan="1">459.0 ± 36.06 (433.50–484.50)</td></tr></tbody></table></table-wrap></tp:treatment-sec><ref-list><ref id="B61"><mixed-citation xmlns:xlink="http://www.w3.org/1999/xlink" xlink:type="simple"><person-group><name name-style="western"><surname>Melin</surname><given-names>D</given-names></name></person-group> (<year>1941</year>) <source>Contributions to the knowledge of the amphibia of south America.</source><publisher-name>Gothenburg</publisher-name>, <publisher-loc>Sweden</publisher-loc>, <size units="page">71 pp</size>.</mixed-citation></ref><ref id="B23"><mixed-citation xmlns:xlink="http://www.w3.org/1999/xlink" xlink:type="simple"><person-group><name name-style="western"><surname>Duellman</surname><given-names>WE</given-names></name><name name-style="western"><surname>Altig</surname><given-names>R</given-names></name></person-group> (<year>1978</year>) <article-title>New species of tree frogs (family <tp:taxon-name><tp:taxon-name-part taxon-name-part-type="family">Hylidae</tp:taxon-name-part></tp:taxon-name>) from the Andes of Colombia and Ecuador.</article-title><source>Herpetologica</source><volume>34</volume>: <fpage>177</fpage>–<lpage>185</lpage>.</mixed-citation></ref><ref id="B80"><mixed-citation xmlns:xlink="http://www.w3.org/1999/xlink" xlink:type="simple"><person-group><name name-style="western"><surname>Rivera-Correa</surname><given-names>M</given-names></name></person-group> (<year>2016</year>) Evolution of Andean Rivers <italic><tp:taxon-name><tp:taxon-name-part taxon-name-part-type="genus">Hyloscirtus</tp:taxon-name-part></tp:taxon-name></italic> (<tp:taxon-name><tp:taxon-name-part taxon-name-part-type="order">Anura</tp:taxon-name-part></tp:taxon-name>: <tp:taxon-name><tp:taxon-name-part taxon-name-part-type="family">Hylidae</tp:taxon-name-part></tp:taxon-name>): Phylogenetic relations, taxonomic review and delimitation of species. Pontifícia Universidade Católica Do Rio Grande Do Sul. Faculdade de Biociencias. Tese de Doutorado. Porto Alegre, Brazil.</mixed-citation></ref><ref id="B72"><mixed-citation xmlns:xlink="http://www.w3.org/1999/xlink" xlink:type="simple">Pontificia Universidad Católica del Ecuador (<year>2024</year>) Base de datos de la colección de anfibios del Museo de Zoología QCAZ. Versión 2024.0. <ext-link xlink:href="https://bioweb.bio/portal/" ext-link-type="uri" xlink:type="simple">https://bioweb.bio/portal/</ext-link> [accessed 11 March 2024]</mixed-citation></ref><ref id="B85"><mixed-citation xmlns:xlink="http://www.w3.org/1999/xlink" xlink:type="simple"><person-group><name name-style="western"><surname>Ron</surname><given-names>SR</given-names></name><name name-style="western"><surname>Merino-Viteri</surname><given-names>A</given-names></name><name name-style="western"><surname>Ortiz</surname><given-names>DA</given-names></name></person-group> (<year>2022</year>) Anfibios del Ecuador. Version 2022.0. Museo de Zoología, Pontificia Universidad Católica del Ecuador. <ext-link xlink:href="https://bioweb.bio/faunaweb/amphibiaweb" ext-link-type="uri" xlink:type="simple">https://bioweb.bio/faunaweb/amphibiaweb</ext-link> [accessed 21 March 2023]</mixed-citation></ref></ref-list></tp:taxon-treatment>
